# Supplementary material for: Subversion of a family of antimicrobial proteins by Salmonella enterica
Source: Front Cell Infect Microbiol. 2024 Mar 5;14:1375887. doi: 10.3389/fcimb.2024.1375887 (PMC10948614; doi:10.3389/fcimb.2024.1375887)
Supplement: Supplementary Table 1 — Results of RNA-seq analysis. [file Table_1.xlsx]

## Sheet: RNA-seq
Molecule	Transcription Start	Translation Start	Translation Stop	Transcription Stop	Strand	Name	Synonym	Product	Raw Counts PBS	Normalized Counts PBS	RPKM PBS	Raw Counts BPIFB	Normalized Counts BPIFB	RPKM BPIFB	pValue PBS vs BPIFB	qValue PBS vs BPIFB
CP001362	9	94	378	962	+	STM14_5526	STM14_5526	putative cytoplasmic protein	793	45151	105	495	42643	91	0.46396501706931886	1.0
CP001362	1333	1333	1599	1721	+	repC	STM14_5528	DNA replication	2939	167221	415	1539	132513	302	2.33382e+12	0.02067554145116871
CP001362	1722	1722	1844	1844	+	repA3	STM14_5529	DNA replication	701	39881	215	538	46376	230	0.2868613025733394	1.0
CP001362	1846	1849	1926		+	tap	STM14_5530	replication of plasmid	341	19454	165	169	14593	114	0.0093490432937135	0.18849605564945804
CP001362		1907	2788	2793	+	repA	STM14_5531	DNA replication	3395	193159	145	2017	173652	120	0.09564635811983802	0.6556204641579049
CP001362		3729	3869		+	STM14_5532	STM14_5532	putative outer membrane protein	4	272	1	1	166	0	0.5847001108707252	1.0
CP001362	4724	4724	3966	3866	-	srgC	STM14_5533	putative bacterial regulatory helix-turn-helix protein, araC family	569	32408	28	373	32157	25	0.6384764286481472	1.0
CP001362	5548	5548	4991	4983	-	rcK	STM14_5534	resistance to complement killing	661	37618	44	476	41047	44	0.6367219624614209	1.0
CP001362		6537	5638		-	srgB	STM14_5535	putative outer membrane protein	123	7039	5	70	6051	4	0.3598179884970374	1.0
CP001362		7323	6670		-	srgA	STM14_5536	putative thiol-disulfide isomerase or thioredoxin	134	7645	7	43	3732	3	1.33712e+12	1.0
CP001362		7918	7568	7568	-	orf7	STM14_5537	putative bacterial regulatory protein, luxR family	426	24243	45	244	21075	36	0.13243758143478537	0.7543605785660848
CP001362	8115	8115	7903		-	pefI	STM14_5538	plasmid-encoded fimbriae; regulatory	265	15119	47	108	9350	26	2.39552e+12	0.020905387983833425
CP001362	9424	9422	8547	8185	-	orf6	STM14_5539	putative outer membrane protein	6042	343741	260	3073	264589	184	6.05457e+10	0.009833628027027705
CP001362	10241	10232	9675	9560	-	orf5	STM14_5540	putative outer membrane protein	256	14579	17	196	16953	18	0.32307014463027955	1.0
CP001362		10939	10247	10242	-	pefD	STM14_5541	plasmid-encoded fimbriae;chaperone	206	11775	11	165	14272	12	0.18079628358558086	1.0
CP001362		13340	10932		-	pefC	STM14_5542	plasmid-encoded fimbriae; usher protein	347	19765	5	183	15838	4	0.04201090012771282	1.0
CP001362	14086	14086	13568	13525	-	pefA	STM14_5543	plasmid-encoded fimbriae; major fimbrial subunit	8034	457044	584	6852	589901	693	0.055507801716990435	0.5095041077539137
CP001362		14663	14361		-	pefB	STM14_5544	plasmid-encoded fimbriae;regulation	89	5109	11	34	2942	5	0.012075600468944701	1.0
CP001362		15560	15763		+	STM14_5545	STM14_5545	hypothetical protein	37	2140	6	25	2195	6	0.8344642414375869	1.0
CP001362	17744	17624	16635	16635	-	repA2	STM14_5546	DNA replication	6605	375782	252	3646	313881	193	0.0011045798300392817	0.05427292660705614
CP001362		17368	17676	17676	+	STM14_5547	STM14_5547	hypothetical protein	142	8124	17	69	6012	11	0.08041705480989778	1.0
CP001362	18414	18414	18118	18057	-	STM14_5548	STM14_5548	putative cytoplasmic protein	391	22287	49	267	23043	47	0.9504471204182801	1.0
CP001362	19419	19419	18898	18743	-	STM14_5549	STM14_5549	putative periplasmic protein	1624	92420	117	1030	88740	103	0.7945429718158813	1.0
CP001362	19906	20095	20313	20313	+	ccdA	STM14_5550	toxin addiction system: antidote	1642	93410	283	1126	96991	270	0.6750241323064836	1.0
CP001362	20314	20315	20620	20621	+	ccdB	STM14_5551	toxin addiction system: toxin	3414	194246	421	2312	199097	397	0.8376285636630505	1.0
CP001362	20622	20622	20912		+	STM14_5552	STM14_5552	putative cytoplasmic protein	1789	101826	232	1283	110520	231	0.538033997635602	1.0
CP001362		20909	21430	21430	+	STM14_5553	STM14_5553	putative cytoplasmic protein	2151	122380	155	1567	134904	157	0.7238430625810433	1.0
CP001362	21431	21465	22247	22255	+	rsdB	STM14_5554	resolvase	2600	147964	125	1892	162874	126	0.5097210486598953	1.0
CP001362	22256	22256	22807	22842	+	STM14_5555	STM14_5555	putative diguanylate cyclase/phosphodiesterase	1610	91602	110	1107	95304	105	0.6469307185158321	1.0
CP001362	23289	23476	23961	23961	+	STM14_5556	STM14_5556	putative inner membrane protein	233	13273	18	183	15825	19	0.194243047422997	0.9042508744285538
CP001362		24681	25241		+	STM14_5557	STM14_5557	putative adhesin	4	241	0	0	0	0	0.003803479853887052	1.0
CP001362	25658	25658	25308	24883	-	spvD	STM14_5558	putative transposase	7878	448170	847	4826	415515	722	0.07124995388622693	0.5762081332956692
CP001362	25876	25876	26139	26139	+	STM14_5559	STM14_5559	putative transposase, IS200-like protein	127	7231	18	90	7830	18	0.7799728195243949	1.0
CP001362		26916	26266		-	spvD	STM14_5560	hydrophilic protein	12	726	0	8	742	0	0.5386037818227682	1.0
CP001362		27902	27177		-	spvC	STM14_5561	hydrophilic protein	20	1187	1	9	787	0	0.4993894036614265	1.0
CP001362		29958	28183		-	spvB	STM14_5562	hydrophilic protein	267	15232	5	156	13462	4	0.21964759300165135	1.0
CP001362		30907	30140		-	spvA	STM14_5563	outer membrane protein	221	12591	10	131	11339	9	0.4221300709505404	1.0
CP001362		32312	31419		-	spvR	STM14_5564	regulation of spv operon, lysR family	32	1822	1	19	1695	1	0.9700578919353118	1.0
CP001362		32921	33958		+	STM14_5565	STM14_5565	putative integrase protein	95	5448	3	46	4004	2	0.1353048145853163	1.0
CP001362		35172	34147	34014	-	STM14_5566	STM14_5566	putative phosphoribulokinase / uridine kinase family	8844	503154	325	6106	525631	312	0.1625062794796859	0.8298510995407808
CP001362		36769	35105		-	rlgA	STM14_5567	putative integrase protein	13961	794232	316	9213	793114	290	0.05928635851330594	0.5236364625790028
CP001362	37313	37313	36753		-	rlgA	STM14_5568	putative resolvase	5809	330496	391	4036	347449	378	0.8702999369760774	1.0
CP001362	38260	38260	37520	37314	-	STM14_5569	STM14_5569	putative carbonic anhydrase	4332	246490	220	2493	214691	176	0.06728067040005382	0.5587927270299925
CP001362	39403	39403	38915	38915	-	STM14_5570	STM14_5570	putative cytoplasmic protein	497	28317	38	344	29650	37	0.9056150463071336	1.0
CP001362	39662	39662	40777	40862	+	tlpA	STM14_5571	alpha-helical coiled coil protein	3086	175576	104	2149	185011	101	0.6021233408340683	1.0
CP001362	40863	40863	41279	41376	+	STM14_5572	STM14_5572	putative DNA polymerase III epsilon subunit (3'-5' exonuclease)	600	34140	54	495	42641	62	0.10043852597937251	0.6719268437086855
CP001362		41299	40973		-	STM14_5573	STM14_5573	putative cytoplasmic protein	30	1755	3	16	1458	2	0.7003436729646789	1.0
CP001362	43394	43394	42453	42325	-	samB	STM14_5574	putative cytoplasmic protein	11753	668636	471	6272	539933	349	7.66508e+09	0.0021341769623191465
CP001362	43809	43809	45014		+	parA	STM14_5575	plasmid partition protein A	2672	152053	83	1725	148513	75	0.33060079729944264	1.0
CP001362		45011	45988	46015	+	parB	STM14_5576	plasmid partition protein B	6384	363180	246	4847	417267	260	0.22788546176406785	0.9811642069589422
CP001362		47344	46070	46070	-	samB	STM14_5577	SamB	622	35404	18	406	35015	16	0.6476238484444564	1.0
CP001362	47787	47766	47344		-	samA	STM14_5578	SamA	665	37870	59	427	36824	53	0.5658287708663973	1.0
CP001362		48277	48747		+	STM14_5579	STM14_5579	putative cytoplasmic protein	6	362	0	3	304	0	0.8828063752884665	1.0
CP001362		48740	49096		+	STM14_5580	STM14_5580	putative cytoplasmic protein	1	80	0	0	4	0	0.9521268938016785	1.0
CP001362		49478	50158		+	STM14_5581	STM14_5581	putative adenine-specific DNA methylase	2	165	0	2	182	0	0.3205455645334155	1.0
CP001362		50158	50379		+	STM14_5582	STM14_5582	putative cytoplasmic protein	2	122	0	5	481	1	1.44066e+12	1.0
CP001362		50920	51684		+	STM14_5583	STM14_5583	putative inner membrane protein	76	4375	3	94	8138	6	0.0015380923254118563	1.0
CP001362		52180	52614		+	STM14_5584	STM14_5584	putative cytoplasmic protein	9	564	0	0	0	0	3.0823e-08	1.0
CP001362		52681	53115		+	STM14_5585	STM14_5585	putative cytoplasmic protein	58	3354	5	26	2238	3	0.10598903976101985	1.0
CP001362		53351	53674		+	STM14_5586	STM14_5586	putative inner membrane protein	65	3697	7	39	3376	6	0.6783718233730563	1.0
CP001362		54375	54893		+	ssbB	STM14_5587	single-strand binding protein	29	1683	2	30	2596	3	0.051067845098288364	1.0
CP001362		54948	55190		+	STM14_5588	STM14_5588	putative cytoplasmic protein	29	1681	4	20	1779	4	0.6517448710389788	1.0
CP001362		55259	57256		+	STM14_5589	STM14_5589	putative ParB-like nuclease domain protein	118	6764	2	105	9122	2	0.11882851643527409	1.0
CP001362		57296	57730		+	psiB	STM14_5590	Plasmid SOS inhibition	126	7209	11	100	8671	12	0.36602749522937233	1.0
CP001362		57727	58464	58493	+	psiA	STM14_5591	Plasmid SOS inhibition	268	15268	13	217	18695	15	0.18259441630731896	1.0
CP001362	60573	60573	60103	59988	-	finP	STM14_5592	putative transglycosylase	708	40290	56	460	39659	51	0.670454043939278	1.0
CP001362	60988	60988	61368	61374	+	traM	STM14_5593	conjugative transfer: mating signal	214	12202	21	120	10358	16	0.23209410857214796	0.9905505495046344
CP001362	61628			61461	-	-	STM14_5594	-	1	75	0	0	0	0	1.0	1.0
CP001362		61561	62247		+	traJ	STM14_5595	conjugative transfer: regulation	73	4177	4	31	2724	2	0.06713098862359446	1.0
CP001362		62248	62568		+	traY	STM14_5596	conjugative transfer: oriT nicking	70	3995	8	70	6065	11	0.06041505959412539	1.0
CP001362	62610	62610	62972	62986	+	traA	STM14_5597	conjugative transfer: fimbrial subunit	271	15448	28	190	16408	27	0.8549471944021508	1.0
CP001362	62987	62987	63298	63298	+	traL	STM14_5598	conjugative transfer: assembly	90	5165	10	84	7284	14	0.10693089813666841	1.0
CP001362		63320	63886		+	traE	STM14_5599	conjugative transfer: assembly	39	2270	2	26	2290	2	0.9115992037469606	1.0
CP001362		63873	64613		+	traK	STM14_5600	conjugative transfer: assembly	184	10521	9	123	10608	8	0.9965015281950854	1.0
CP001362		64613	66034		+	traB	STM14_5601	conjugative transfer: assembly	122	6979	3	65	5655	2	0.23010865239032274	1.0
CP001362		66024	66620		+	traP	STM14_5602	conjugative transfer protein	54	3085	3	28	2472	2	0.38031878485594856	1.0
CP001362		66598	66843		+	trbD	STM14_5603	conjugative transfer protein	108	6184	16	48	4160	10	0.0470051955326322	1.0
CP001362		66840	67355	67355	+	traV	STM14_5604	conjugative transfer: assembly	415	23621	30	260	22427	26	0.42669085219033925	1.0
CP001362		67490	67711		+	traR	STM14_5605	conjugative transfer protein	23	1321	3	18	1620	4	0.23287805594120625	1.0
CP001362		67704	68171		+	STM14_5606	STM14_5606	conjugative transfer protein	42	2419	3	24	2083	2	0.6171450470525468	1.0
CP001362		68567	71215		+	traC	STM14_5607	conjugative transfer: assembly	308	17538	4	209	18027	4	0.9194330129714596	1.0
CP001362		71190	71576		+	trbI	STM14_5608	conjugative transfer protein	54	3074	5	15	1312	2	9.55921e+11	1.0
CP001362		71573	72205		+	traW	STM14_5609	conjugative transfer: assembly	58	3311	3	44	3854	3	0.5588494900548476	1.0
CP001362		72202	73194		+	traU	STM14_5610	conjugative transfer: assembly	149	8501	5	80	6938	4	0.20712211649292608	1.0
CP001362		73213	73521		+	STM14_5611	STM14_5611	conjugative transfer protein	40	2281	4	16	1415	2	0.11253313764567104	1.0
CP001362		73506	74144		+	trbC	STM14_5612	conjugative transfer: assembly	147	8414	8	106	9179	8	0.6792900454034089	1.0
CP001362		74597	76423		+	traN	STM14_5613	conjugative transfer: aggregate stability	472	26888	9	327	28151	9	0.8928138874176627	1.0
CP001362		76434	76649		+	trbE	STM14_5614	conjugative transfer protein	36	2101	6	24	2115	5	0.8776920591694352	1.0
CP001362		76661	77410		+	traF	STM14_5615	conjugative transfer: assembly	195	11136	9	135	11685	9	0.7736093733955662	1.0
CP001362		77624	77917		+	traQ	STM14_5616	conjugative transfer: fimbrial synthesis	42	2429	5	48	4161	8	0.019739055428040678	1.0
CP001362		77904	78452		+	trbB	STM14_5617	conjugative transfer protein	219	12498	15	105	9065	10	0.02798229880948019	1.0
CP001362		78442	79824		+	traH	STM14_5618	conjugative transfer: assembly	546	31070	14	373	32134	14	0.8832029605034	1.0
CP001362		79821	82643	82651	+	traG	STM14_5619	conjugative transfer: assembly abd aggregate stability	2334	132781	31	1445	124468	26	0.12016680248741558	0.7235996850091854
CP001362	82652	82659	83153	83161	+	traS	STM14_5620	conjugative transfer: surface exclusion	10224	581626	780	6723	578802	713	0.010469107728476656	0.20092138811919683
CP001362	83164	83189	83920	84053	+	traT	STM14_5621	conjugative transfer: surface exclusion	33335	1896403	1720	21882	1883733	1570	0.015993390093558456	0.25370395846237387
CP001362		84297	86459		+	traD	STM14_5622	conjugative transfer: DNA transport	918	52276	16	377	32536	9	1.78229e+10	1.0
CP001362		86459	87178		+	trbH	STM14_5623	conjugative transfer protein	110	6275	5	72	6262	5	0.883228861286587	1.0
CP001362		86866	86468	86385	-	STM14_5624	STM14_5624	MvpA-like protein	2897	164858	274	1965	169221	258	0.9636440404798314	1.0
CP001362		87096	86866		-	STM14_5625	STM14_5625	putative cytoplasmic protein	1276	72644	208	958	82481	217	0.18495568230905535	0.8806481062386372
CP001362		87175	92433	92452	+	traI	STM14_5626	conjugative transfer: oriT nicking-unwinding	2369	134788	17	1604	138106	16	0.6122535314010055	1.0
CP001362	92453	92453	93193	93247	+	traX	STM14_5627	conjugative transfer: fimbrial acetylation	244	13909	12	197	17031	14	0.13776589624327407	1.0
CP001362	93248	93248	93811	93823	+	finO	STM14_5628	conjugative transfer: regulation	1135	64595	76	819	70566	76	0.31802263124355273	1.0
CP001363	168	190	255	273	+	thrL	STM14_0001	thr operon leader peptide	468	26645	268	255	22035	203	0.0559484173956617	0.5107992960011114
CP001363	337	337	2799	2800	+	thrA	STM14_0002	bifunctional aspartokinase I/homeserine dehydrogenase I	15326	871918	235	11308	973463	241	0.9298009674174945	1.0
CP001363	2801	2801	3730	3733	+	thrB	STM14_0003	homoserine kinase	8483	482618	344	5505	473940	311	0.10791514819831462	0.6987595476362631
CP001363	3734	3734	5020	5157	+	thrC	STM14_0004	threonine synthase	11421	649770	335	8041	692276	328	0.07130273341045815	0.5762081332956692
CP001363	5887	5887	5114	4951	-	yaaA	STM14_0005	hypothetical protein	1938	110300	94	1219	104960	82	0.34942772766113395	1.0
CP001363	7396	7396	5966	5931	-	yaaJ	STM14_0006	putative alanine/glycine transport protein	862	49082	22	518	44598	19	0.29066052807513715	1.0
CP001363	7665	7665	8618	8708	+	talB	STM14_0007	transaldolase B	33185	1887870	1313	22558	1941903	1242	0.025561326817005545	0.3362276015413327
CP001363	8729	8729	9319	9410	+	mogA	STM14_0008	molybdenum cofactor biosynthesis protein	1942	110516	124	1391	119777	123	0.7568881591586192	1.0
CP001363	9942	9942	9376	9376	-	yaaH	STM14_0009	hypothetical protein	198	11282	13	109	9465	10	0.23720410158320868	1.0
CP001363		10805	10092		-	htgA	STM14_0010	hypothetical protein	28	1635	1	28	2416	2	0.07727970201565773	1.0
CP001363		11245	10841		-	yaaI	STM14_0011	hypothetical protein	30	1732	2	19	1658	2	0.933779480428063	1.0
CP001363		11257	11424		+	STM14_0012	STM14_0012	hypothetical protein	6	354	1	2	257	0	0.8502653420421777	1.0
CP001363	11549	11593	13509		+	dnaK	STM14_0013	molecular chaperone DnaK	44669	2541139	880	33392	2874535	915	0.09866157527039447	0.6653877455305665
CP001363	13507			13591	+	tpke11	-	sRNA	964	54859	428	744	64111	460	0.08629717339938256	0.628368085761133
CP001363	13592	13595	14734		+	dnaJ	STM14_0014	chaperone protein DnaJ	2917	165945	96	2031	174906	93	0.7047772695025382	1.0
CP001363	14720			14783	+	STnc890	-	sRNA	80	4580	47	53	4612	43	0.9545730077875693	1.0
CP001363		14845	14958		+	STM14_0015	STM14_0015	hypothetical protein	1	85	0	0	76	0	0.45199096886520507	1.0
CP001363		15014	15961		+	STM14_0016	STM14_0016	putative transcriptional regulator	84	4794	3	40	3504	2	0.1514632673943083	1.0
CP001363		16088	16432		+	STM14_0017	STM14_0017	putative bacteriophage protein	0	40	0	0	60	0	0.5961972993838272	1.0
CP001363	16493			16445	-	STnc3200	-	sRNA	2	135	1	0	8	0	0.05832035061771708	1.0
CP001363		17026	16493		-	STM14_0018	STM14_0018	hypothetical protein	15	866	1	10	878	1	0.5188130981011693	1.0
CP001363	17025			17111	+	STnc3210	SLasRNA0004	sRNA	0	0	0	0	0	0	1.0	1.0
CP001363		17486	17043		-	STM14_0019	STM14_0019	hypothetical protein	5	321	0	15	1333	1	1.01313e+07	1.0
CP001363		17741	17613		-	STM14_0020	STM14_0020	hypothetical protein	0	0	0	0	0	0	1.0	1.0
CP001363		17665	17787		+	STM14_0021	STM14_0021	hypothetical protein	0	0	0	0	0	0	1.0	1.0
CP001363		17867	19966		+	STM14_0022	STM14_0022	putative exochitinase	532	30317	9	325	28041	8	0.2968134112139282	1.0
CP001363		20058	23054		+	STM14_0023	STM14_0023	putative hydroxymethyltransferase	314	17900	3	188	16268	3	0.28530856251753617	1.0
CP001363		23091	23240		+	STM14_0024	STM14_0024	hypothetical protein	0	56	0	0	0	0	1.0	1.0
CP001363		23335	24039		+	STM14_0025	STM14_0025	putative cytoplasmic protein	53	3064	2	20	1764	1	0.03218208865722762	1.0
CP001363		24198	24094		-	STM14_0026	STM14_0026	hypothetical protein	0	0	0	0	0	0	1.0	1.0
CP001363		24316	24426		+	STM14_0027	STM14_0027	hypothetical protein	1	111	0	1	108	0	0.7412350652766618	1.0
CP001363		24469	25011		+	bcfA	STM14_0028	fimbrial subunit	58	3319	4	34	2944	3	0.6225103733459963	1.0
CP001363		24971	25798		+	bcfB	STM14_0029	fimbrial chaparone	24	1399	1	13	1147	0	0.8640820540529491	1.0
CP001363		25803	28424		+	bcfC	STM14_0030	fimbrial usher	132	7521	1	81	7011	1	0.5936330516456683	1.0
CP001363		28425	29432		+	bcfD	STM14_0031	fimbrial subunit	110	6276	4	77	6690	4	0.8547011617614677	1.0
CP001363		29433	29978		+	bcfE	STM14_0032	fimbrial subunit	76	4365	5	49	4276	4	0.866109817521163	1.0
CP001363		29994	30512		+	bcfF	STM14_0033	fimbrial subunit	45	2563	3	29	2575	3	0.9700246121189326	1.0
CP001363		30478	31209		+	bcfG	STM14_0034	fimbrial chaparone	63	3629	3	37	3240	2	0.6192351462976643	1.0
CP001363		31274	32119		+	bcfH	STM14_0035	putative thiol-disulfide isomerase	128	7327	5	87	7525	5	0.9863533888464925	1.0
CP001363		32116	32445		+	STM14_0036	STM14_0036	hypothetical protein	44	2552	5	34	2998	5	0.5133093859122398	1.0
CP001363		32994	32545		-	STM14_0037	STM14_0037	putative transcriptional regulator	3	197	0	2	182	0	0.6869899716316896	1.0
CP001363		33364	34368		+	STM14_0038	STM14_0038	putative transcriptional regulator	11	681	0	7	609	0	0.8507842708159131	1.0
CP001363		34816	34376		-	STM14_0039	STM14_0039	putative transcriptional regulator	2	146	0	2	243	0	0.08834824539262334	1.0
CP001363		34828	34974		+	STM14_0040	STM14_0040	hypothetical protein	0	25	0	0	0	0	0.03682097650424094	1.0
CP001363		35339	37057		+	STM14_0041	STM14_0041	putative arylsulfatase	141	8054	3	124	10710	3	0.10870560865491727	1.0
CP001363	38674	38674	37103	37103	-	STM14_0042	STM14_0042	putative 5'-nucleotidase	746	42478	17	397	34195	13	0.022861687467216528	1.0
CP001363		39534	38773		-	STM14_0043	STM14_0043	putative outer membrane/exported protein	9	560	0	6	542	0	0.6834390829754324	1.0
CP001363	40131	40131	41624	41628	+	STM14_0044	STM14_0044	putative arylsulfatase	1368	77831	34	985	84833	34	0.3403730900948976	1.0
CP001363	41629			41708	+	STnc1010	STnc900	sRNA	48	2736	22	20	1734	13	0.0902180332363125	0.6378534949609663
CP001363		41723	42913		+	STM14_0045	STM14_0045	putative arylsulfatase regulator	319	18186	10	188	16243	8	0.23057457106819954	1.0
CP001363		42932	44185		+	STM14_0046	STM14_0046	putative cytoplasmic protein	107	6098	3	65	5630	2	0.6060434103458293	1.0
CP001363		44312	46027		+	STM14_0047	STM14_0047	putative arylsulfatase	482	27428	10	306	26352	9	0.4442638725561842	1.0
CP001363	46154	46190	47356	47356	+	nhaA	STM14_0048	pH-dependent sodium/proton antiporter	1319	75061	42	1206	103830	54	0.0013914795358702995	0.062106724017050696
CP001363	47357	47418	48317	48324	+	nhaR	STM14_0049	transcriptional activator NhaR	1240	70594	52	964	82993	56	0.09972742958984018	0.6686998633162793
CP001363	50411	50411	48372	48372	-	STM14_0050	STM14_0050	putative glycosyl hydrolase	648	36898	12	378	32563	9	0.14309749543246594	1.0
CP001363		51824	50451		-	STM14_0051	STM14_0051	putative sodium galactoside symporter	70	4010	1	51	4421	1	0.7267408971817441	1.0
CP001363	52563	52543	52280	52243	-	rpsT	STM14_0052	30S ribosomal protein S20	6823	388160	976	3983	342950	793	0.013336338782629242	0.22667899087800344
CP001363		52649	52864		+	yaaY	STM14_0053	putative cytoplasmic protein	53	3064	9	42	3659	10	0.4885503541046796	1.0
CP001363	52865	52872	53810	53810	+	ribF	STM14_0054	bifunctional riboflavin kinase/FMN adenylyltransferase	1632	92870	65	1051	90493	58	0.8908220856764912	1.0
CP001363	53811	53855	56689		+	ileS	STM14_0055	isoleucyl-tRNA synthetase	9467	538586	126	6900	593986	127	0.1485084165424087	0.7980962422090658
CP001363		56689	57189	57202	+	lspA	STM14_0056	lipoprotein signal peptidase	3661	208286	276	2283	196582	239	0.38450512482706983	1.0
CP001363	57203	57203	57334	57343	+	STM14_0057	STM14_0057	hypothetical protein	598	34027	171	443	38190	176	0.5002675728417374	1.0
CP001363	57344	57344	57793	57795	+	slpA	STM14_0058	FKBP-type peptidyl-prolyl cis-trans isomerase	2157	122731	181	1367	117714	159	0.23157363052233254	0.9897741357193555
CP001363	57796	57796	58746	58770	+	ispH	STM14_0059	4-hydroxy-3-methylbut-2-enyl diphosphate reductase	1459	83000	57	1023	88083	56	0.49328821290672736	1.0
CP001363	58946	58946	60148	60148	+	STM14_0060	STM14_0060	putative nitrite reductase	755	42982	23	469	40451	20	0.43005515890018486	1.0
CP001363	60149	60164	61084	61210	+	rihC	STM14_0061	ribonucleoside hydrolase RihC	3858	219478	158	2447	210707	139	0.5262849800642222	1.0
CP001363	61792	61792	61106	61106	-	STM14_0062	STM14_0062	putative transcriptional regulator	648	36919	35	372	32090	28	0.11081110902607058	0.7030583075575083
CP001363	63413	63413	61794	61793	-	STM14_0063	STM14_0063	putative transcriptional regulator	683	38875	15	387	33373	12	0.08669277138306054	1.0
CP001363	61807			62034	+	STnc3220	SLasRNA0021	sRNA	42	2428	7	31	2753	7	0.5975471244079631	1.0
CP001363		64849	63548		-	STM14_0064	STM14_0064	putative oxalacetate decarboxylase subunit beta	40	2305	1	24	2123	0	0.8152843844609277	1.0
CP001363		66637	64862		-	STM14_0065	STM14_0065	pyruvate carboxylase subunit B	76	4327	1	30	2606	0	0.028010809112591725	1.0
CP001363		66893	66654		-	STM14_0066	STM14_0066	oxaloacetate decarboxylase subunit gamma	0	40	0	1	119	0	0.7046025610845784	1.0
CP001363	67051			66912	-	STnc4160	-	sRNA	4	229	1	0	0	0	0.022583773360414706	1.0
CP001363	66916			67048	+	STnc3090	SLncRNA0024	sRNA	0	0	0	0	0	0	1.0	1.0
CP001363		68392	67052		-	STM14_0067	STM14_0067	putative citrate-sodium symporter	22	1293	0	16	1391	0	0.45597198870367905	1.0
CP001363		68671	68513		-	STM14_0068	STM14_0068	hypothetical protein	0	0	0	0	0	0	1.0	1.0
CP001363		68637	69680		+	citC2	STM14_0069	putative citrate lyase synthetase	72	4116	2	64	5546	3	0.20123677050949434	1.0
CP001363		69710	70003		+	citD2	STM14_0070	citrate lyase subunit gamma	45	2615	5	32	2814	5	0.7666782805320103	1.0
CP001363		70000	70869		+	citE2	STM14_0071	putative citrate lyase beta chain	189	10777	8	117	10145	7	0.6610231150563756	1.0
CP001363		70880	72400		+	citF2	STM14_0072	putative citrate lyase alpha chain/citrate-ACP transferase	333	18984	8	201	17362	6	0.33067592402961155	1.0
CP001363		72400	72951		+	citX2	STM14_0073	putative cytoplasmic protein	101	5780	6	81	6983	7	0.41227744850512466	1.0
CP001363		72929	73837		+	citG2	STM14_0074	triphosphoribosyl-dephospho-CoA synthase	114	6489	4	76	6593	4	0.9513496697662144	1.0
CP001363	74017	74017	74838	74843	+	dapB	STM14_0075	dihydrodipicolinate reductase	1811	103047	83	1180	101582	75	0.7368010612717668	1.0
CP001363	74844			74921	+	dapZ	Stnc820 Stnc1020	sRNA	67	3855	32	65	5674	44	0.08944362464285448	0.6368261218006989
CP001363	75012			74891	-	STnc3230	-	sRNA	0	40	0	1	121	0	0.7056366823429576	1.0
CP001363		75239	74964		-	STM14_0076	STM14_0076	hypothetical protein	1	70	0	1	102	0	0.5504070203799105	1.0
CP001363	75881	75881	77029	77029	+	carA	STM14_0077	carbamoyl phosphate synthase small subunit	5647	321303	185	3418	294314	156	0.08920140136048785	0.6368261218006989
CP001363	77030	77048	80275	80332	+	carB	STM14_0078	carbamoyl phosphate synthase large subunit	17614	1002039	206	11873	1022110	193	0.4435298548016325	1.0
CP001363	80354	80354	80542		+	STM14_0079	STM14_0079	hypothetical protein	59	3361	11	37	3211	10	0.8328328904838144	1.0
CP001363		80499	80957	81018	+	tnpA_1	STM14_0080	transposase	234	13333	19	131	11279	15	0.20271742920991948	1.0
CP001363	81260	81260	81655	81904	+	caiF	STM14_0081	DNA-binding transcriptional activator CaiF	15698	893069	1497	9795	843195	1299	0.06698533900679964	0.5587906504813619
CP001363		82328	81732	81732	-	caiE	STM14_0082	carnitine operon protein CaiE	205	11692	13	113	9737	9	0.20517782882195268	1.0
CP001363	83222	83222	82437	82437	-	caiD	STM14_0083	carnitinyl-CoA dehydratase	922	52503	44	626	53905	41	0.7842986022679002	1.0
CP001363		84829	83276		-	caiC	STM14_0084	putative crotonobetaine/carnitine-CoA ligase	666	37938	16	334	28779	11	0.0060520788875148175	1.0
CP001363		86109	84892	84892	-	caiB	STM14_0085	crotonobetainyl-CoA:carnitine CoA-transferase	758	43156	23	466	40154	20	0.37364462910665824	1.0
CP001363		86246	86109		-	STM14_0086	STM14_0086	hypothetical protein	102	5825	28	92	7956	35	0.13084320324937002	0.7524569805499447
CP001363	87363	87363	86221		-	caiA	STM14_0087	crotonobetainyl-CoA dehydrogenase	823	46843	27	460	39665	21	0.08714622970149775	0.630623768644378
CP001363		88915	87398		-	caiT	STM14_0088	L-carnitine/gamma-butyrobetaine antiporter	267	15206	6	153	13245	5	0.1841835445148924	1.0
CP001363		89119	89328		+	STM14_0089	STM14_0089	conserved hypothetical protein	0	0	0	0	0	0	1.0	1.0
CP001363	89396	89396	90166		+	fixA	STM14_0090	putative electron transfer flavoprotein FixA	238	13540	11	183	15790	12	0.26873035092809094	1.0
CP001363		90182	91123		+	fixB	STM14_0091	putative electron transfer flavoprotein FixB	259	14756	10	165	14281	9	0.6170219182515261	1.0
CP001363		91173	92459		+	fixC	STM14_0092	putative oxidoreductase FixC	239	13634	7	163	14050	6	0.9141811674800064	1.0
CP001363		92456	92743		+	fixX	STM14_0093	putative ferredoxin	104	5947	13	56	4837	10	0.274305962613501	1.0
CP001363		92890	94230		+	yaaU	STM14_0094	putative transport protein	340	19373	9	198	17053	7	0.20606383732715805	1.0
CP001363	94319	94319	94549	94549	+	STM14_0095	STM14_0095	putative outer membrane lipoprotein	71	4043	11	35	3065	8	0.2352604114153026	1.0
CP001363	94843	94843	95259	95423	+	STM14_0096	STM14_0096	putative secreted protein	619	35243	56	458	39492	57	0.49353231178874063	1.0
CP001363		95379	95263		-	STM14_0097	STM14_0097	hypothetical protein	7	427	2	7	610	3	0.14334657463766623	1.0
CP001363	95450			95362	-	STnc470	STnc910	sRNA	131	7470	55	64	5524	37	0.09026022926780784	0.6378534949609663
CP001363	95836	95773	95483	95451	-	STM14_0098	STM14_0098	putative secreted protein	500	28470	64	280	24111	50	0.08803294465759581	0.6346838809037765
CP001363	95811			95897	+	STnc4170	-	sRNA	2	155	1	1	168	1	0.32920128500867046	1.0
CP001363		95983	96177		+	STM14_0099	STM14_0099	putative inner membrane protein	0	0	0	1	89	0	0.01570737525810698	1.0
CP001363		96671	98560		+	STM14_0100	STM14_0100	putative sulfatase	433	24641	8	239	20608	6	0.0687643206573797	1.0
CP001363		98802	98644		-	STM14_0101	STM14_0101	hypothetical protein	11	636	2	7	643	2	0.6102440242787661	1.0
CP001363		98738	99019		+	STM14_0102	STM14_0102	hypothetical protein	31	1818	4	9	833	1	0.022931524931008054	1.0
CP001363		98967	99497		+	yabF	STM14_0103	glutathione-regulated potassium-efflux system ancillary protein KefF	114	6509	8	68	5878	6	0.5199347359284854	1.0
CP001363		99490	101352		+	kefC	STM14_0104	glutathione-regulated potassium-efflux system protein KefC	354	20181	7	259	22352	7	0.5550515984258233	1.0
CP001363		101474	101349		-	STM14_0105	STM14_0105	hypothetical protein	0	51	0	1	123	0	0.6563378442417933	1.0
CP001363	101551	101551	102030	102030	+	folA	STM14_0106	dihydrofolate reductase	225	12850	17	145	12539	15	0.8150634221896516	1.0
CP001363	102192			102031	-	STnc3240	-	sRNA	85	4842	19	53	4618	17	0.7591565265056054	1.0
CP001363	102994	102984	102136		-	apaH	STM14_0107	diadenosine tetraphosphatase	1511	85991	67	876	75444	54	0.2974706912583272	1.0
CP001363	103374	103372	102995	102995	-	apaG	STM14_0108	ApaG	1449	82483	144	792	68191	110	0.11460482521864007	0.7090946169877127
CP001363		104196	103375	103375	-	ksgA	STM14_0109	dimethyladenosine transferase	2334	132823	107	1590	136914	101	0.6589137310405345	1.0
CP001363		105182	104193		-	pdxA_1	STM14_0110	4-hydroxythreonine-4-phosphate dehydrogenase	1686	95926	64	1215	104611	64	0.4048826272575708	1.0
CP001363	106505	106468	105182		-	surA	STM14_0111	peptidyl-prolyl cis-trans isomerase SurA	5857	333247	171	3812	328235	155	0.424194859945001	1.0
CP001363	108891	108882	106522	106511	-	imp	STM14_0112	organic solvent tolerance protein	6693	380804	107	4006	344884	89	0.03619161552313438	0.40893640393490494
CP001363		109053	108892		-	STM14_0113	STM14_0113	hypothetical protein	16	944	3	12	1034	3	0.37545799644658406	1.0
CP001363	109136	109136	109948	109948	+	djlA	STM14_0114	DNA-J like membrane chaperone protein	1355	77114	62	899	77432	58	0.8333776881580769	1.0
CP001363	110031			109952	-	STnc4180	SLasRNA0041	sRNA	13	789	6	8	724	5	0.7606980170382016	1.0
CP001363	110702	110702	110043	110035	-	rluA	STM14_0115	23S rRNA/tRNA pseudouridine synthase A	490	27928	28	275	23705	21	0.09059816958537416	0.6389957751093881
CP001363	113620	113620	110714	110703	-	hepA	STM14_0116	ATP-dependent helicase HepA	2400	136566	31	1460	125724	26	0.07522832627350019	0.5894579347171576
CP001363	116145	116145	113794	113794	-	polB	STM14_0117	DNA polymerase II	1044	59428	16	653	56229	14	0.6273420035199686	1.0
CP001363		116941	116189		-	STM14_0118	STM14_0118	putative secreted protein	185	10560	9	65	5670	4	1.55404e+11	1.0
CP001363		117528	117947		+	STM14_0119	STM14_0119	putative cytoplasmic protein	27	1562	2	7	645	0	0.00833282612534163	1.0
CP001363	118648	118648	117953	117953	-	araD	STM14_0120	L-ribulose-5-phosphate 4-epimerase	204	11630	11	181	15658	13	0.028191159240889076	1.0
CP001363		120291	118789		-	araA	STM14_0121	L-arabinose isomerase	444	25272	11	314	27041	10	0.9631548949200383	1.0
CP001363		122011	120302		-	araB	STM14_0122	ribulokinase	330	18798	7	162	13979	4	0.0074832648538919	1.0
CP001363	122306	122352	123197	123235	+	araC	STM14_0123	DNA-binding transcriptional regulator AraC	1906	108471	85	1126	97000	69	0.15592778771598276	0.8146181452562214
CP001363	123260	123316	124083	124083	+	yabI	STM14_0124	hypothetical protein	409	23280	20	223	19264	15	0.06011319049132636	1.0
CP001363		124829	124122		-	thiQ	STM14_0125	thiamine transporter ATP-binding subunit	132	7545	7	88	7611	6	0.9072312249372018	1.0
CP001363		126423	124813		-	thiP	STM14_0126	thiamine transporter membrane protein	188	10721	4	161	13889	5	0.07034531028996727	1.0
CP001363	127382	127382	126399		-	tbpA	STM14_0127	thiamine transporter substrate binding subunit	307	17476	11	186	16063	9	0.32155937970361703	1.0
CP001363	127511			127422	-	sroA	tpe79	sRNA	9	538	3	3	285	1	0.3102838895336936	1.0
CP001363	127546	127546	127427		-	STM14_0128	STM14_0128	putative lipoprotein	39	2269	12	19	1658	8	0.29952619952481013	1.0
CP001363		129218	127560	127547	-	yabN	STM14_0129	transcriptional regulator SgrR	594	33816	13	412	35496	13	0.9571864755933263	1.0
CP001363		129492	129166		-	STM14_0130	STM14_0130	hypothetical protein	2	124	0	3	274	0	0.05808598951314023	1.0
CP001363	129286			129517	+	sgrS	ryaA	sRNA	10869	618319	1769	8384	721780	1899	0.32193011510018105	1.0
CP001363	130374	130374	129769	129769	-	leuD	STM14_0131	isopropylmalate isomerase small subunit	309	17620	19	238	20522	20	0.371737523532958	1.0
CP001363	131785	131785	130385	130375	-	leuC	STM14_0132	isopropylmalate isomerase large subunit	759	43205	20	529	45591	19	0.8111799514203544	1.0
CP001363		132879	131788	131786	-	leuB	STM14_0133	3-isopropylmalate dehydrogenase	849	48298	29	542	46722	26	0.630589806709576	1.0
CP001363	134450	134450	132879		-	leuA	STM14_0134	2-isopropylmalate synthase	746	42459	17	440	37930	14	0.20064553410572722	1.0
CP001363		134624	134538		-	leuL	STM14_0135	leu operon leader peptide	19	1097	8	17	1502	10	0.10404709870199651	1.0
CP001363		134793	134689		-	STM14_0136	STM14_0136	hypothetical protein	2	120	0	2	182	1	0.22389020531255432	1.0
CP001363		135067	135210		+	STM14_0137	STM14_0137	hypothetical protein	1	80	0	0	17	0	0.175938922961358	1.0
CP001363		135281	136225		+	leuO	STM14_0138	leucine transcriptional activator	121	6910	4	70	6031	3	0.4050196391412854	1.0
CP001363	136610	136610	138271	138271	+	ilvI	STM14_0139	acetolactate synthase 3 catalytic subunit	580	32997	13	421	36315	13	0.6433476908974591	1.0
CP001363	138274	138274	138765	138825	+	ilvH	STM14_0140	acetolactate synthase 3 regulatory subunit	404	23002	31	284	24449	30	0.9209872924187694	1.0
CP001363		138877	138755		-	STM14_0141	STM14_0141	hypothetical protein	12	708	3	2	182	0	0.0013448706591120498	1.0
CP001363	138983			138809	-	STnc1500	SLasRNA0046	sRNA	7	401	1	0	0	0	2073.76	1.0
CP001363	139049	139049	140053	140120	+	fruR	STM14_0142	DNA-binding transcriptional regulator FruR	5764	327908	216	3207	276072	167	0.005742459347488227	0.14236582586638688
CP001363		140338	140204		-	STM14_0143	STM14_0143	hypothetical protein	0	0	0	0	0	0	1.0	1.0
CP001363		140496	140633		+	STM14_0144	STM14_0144	hypothetical protein	25	1432	6	20	1725	7	0.2975927929695107	1.0
CP001363	140659	140659	141117	141118	+	yabB	STM14_0145	cell division protein MraZ	3822	217439	314	2672	230042	305	0.5859657679107175	1.0
CP001363	141119	141119	142060		+	mraW	STM14_0146	S-adenosyl-methyltransferase MraW	6125	348487	245	3743	322242	208	0.08323152844789468	0.6207330954526022
CP001363		142057	142422	142422	+	ftsL	STM14_0147	cell division protein FtsL	3185	181212	328	2149	185029	308	0.8953034540035947	1.0
CP001363	142423	142438	144204		+	ftsI	STM14_0148	division specific transpeptidase	5327	303081	113	3284	282737	97	0.180958176633484	0.8701171535986686
CP001363		144191	145678		+	murE	STM14_0149	UDP-N-acetylmuramoylalanyl-D-glutamate--2, 6-diaminopimelate ligase	4129	234937	104	2750	236754	97	0.9767031276173599	1.0
CP001363		145675	147033		+	murF	STM14_0150	UDP-N-acetylmuramoyl-tripeptide--D-alanyl-D- alanine ligase	4752	270384	132	3251	279868	125	0.8279740734649196	1.0
CP001363		147027	148109	148109	+	mraY	STM14_0151	phospho-N-acetylmuramoyl-pentapeptide- transferase	2570	146242	89	1859	160059	90	0.5870629632870549	1.0
CP001363	148110	148112	149428		+	murD	STM14_0152	UDP-N-acetylmuramoyl-L-alanyl-D-glutamate synthetase	6266	356493	179	4267	367321	170	0.8707092200091935	1.0
CP001363		149428	150672		+	ftsW	STM14_0153	cell division protein FtsW	2404	136814	72	1705	146801	71	0.9137695473470872	1.0
CP001363		150669	151736	151854	+	murG	STM14_0154	N-acetylglucosaminyl transferase	4131	235021	146	2836	244195	139	0.7267028633278813	1.0
CP001363	151855	151855	153330		+	murC	STM14_0155	UDP-N-acetylmuramate--L-alanine ligase	6380	362989	163	4218	363181	150	0.5491537818494923	1.0
CP001363		153323	154243	154244	+	ddl_2	STM14_0156	D-alanine--D-alanine ligase	4913	279519	201	3512	302367	200	0.4980531235978383	1.0
CP001363	154245	154245	155075		+	ftsQ	STM14_0157	cell division protein FtsQ	2170	123464	98	1559	134213	98	0.8548845954702678	1.0
CP001363		155072	156334	156394	+	ftsA	STM14_0158	cell division protein FtsA	7223	410903	216	5118	440658	212	0.9990414243557902	1.0
CP001363	156395	156395	157546	157609	+	ftsZ	STM14_0159	cell division protein FtsZ	23324	1326910	764	17954	1545587	819	0.2584620824344323	1.0
CP001363	157610	157647	158564	158617	+	lpxC	STM14_0160	UDP-3-O-[3-hydroxymyristoyl] N-acetylglucosamine deacetylase	46702	2656795	1921	33824	2911731	1936	0.06482560541345939	0.547965425932255
CP001363	158843	158843	159340	159351	+	yacA	STM14_0161	SecA regulator SecM	1749	99503	132	1051	90545	110	0.3656217411732193	1.0
CP001363	159383	159402	162107	162128	+	secA	STM14_0162	preprotein translocase subunit SecA	7526	428188	105	5095	438625	98	0.554971618710262	1.0
CP001363		162259	162654		+	mutT	STM14_0163	nucleoside triphosphate pyrophosphohydrolase	27	1588	2	31	2734	4	0.01266916858361171	1.0
CP001363		162875	162979		+	STM14_0165	STM14_0165	putative transcriptional regulator, LysR family	4	250	1	0	0	0	0.0012391549787407327	1.0
CP001363	163169	163167	162976	162778	-	yacG	STM14_0166	zinc-binding protein	632	35982	124	483	41618	132	0.3285807931619386	1.0
CP001363		163920	163177	163171	-	yacF	STM14_0167	hypothetical protein	1557	88578	79	1054	90754	74	0.7349885615497072	1.0
CP001363	164540	164540	163920		-	coaE	STM14_0168	dephospho-CoA kinase	1047	59576	63	611	52675	51	0.21388173045739314	0.9539027292024239
CP001363	164766	164766	165809	165809	+	guaC	STM14_0169	guanosine 5'-monophosphate oxidoreductase	4672	265825	169	3304	284476	166	0.5079635317573243	1.0
CP001363		167042	165840		-	hofC	STM14_0170	type IV pilin biogenesis protein	45	2593	1	28	2418	1	0.8032320798259952	1.0
CP001363		168417	167032		-	hofB	STM14_0171	hypothetical protein	55	3166	1	19	1703	0	0.014651078139139226	1.0
CP001363		168864	168427		-	ppdD	STM14_0172	putative major pilin subunit	9	564	0	10	903	1	0.048314220279507616	1.0
CP001363		169072	168890		-	STM14_0173	STM14_0173	hypothetical protein	10	601	2	2	175	0	0.00671698300115738	1.0
CP001363	169979	169979	169086	169080	-	nadC	STM14_0174	quinolinate phosphoribosyltransferase	980	55798	41	627	54026	36	0.774592155612347	1.0
CP001363	170067	170067	170630		+	ampD	STM14_0175	N-acetyl-anhydromuranmyl-L-alanine amidase	2529	143893	169	1636	140855	152	0.30258612300395454	1.0
CP001363		170627	171481	171494	+	ampE	STM14_0176	regulatory protein AmpE	1443	82141	63	1038	89408	63	0.35939972238949597	1.0
CP001363		172523	171573		-	STM14_0177	STM14_0177	putative cytoplasmic protein	216	12330	8	129	11157	7	0.44155412987377746	1.0
CP001363		173929	172523		-	STM14_0178	STM14_0178	Na+/galactoside symporter	37	2130	1	22	1916	0	0.7910315456235542	1.0
CP001363		174090	173962		-	STM14_0179	STM14_0179	hypothetical protein	28	1622	8	27	2324	10	0.10157841169340492	1.0
CP001363	175521	175466	174093	174091	-	aroP	STM14_0180	aromatic amino acid transporter	1881	107015	51	1239	106733	47	0.7007242187868761	1.0
CP001363		175672	175794		+	STM14_0181	STM14_0181	hypothetical protein	3	184	0	0	0	0	1.0	1.0
CP001363	176029	176029	176793	176806	+	pdhR	STM14_0182	transcriptional regulator PdhR	1554	88444	76	1058	91077	72	0.7012466871598201	1.0
CP001363	176951			176795	-	tp2	-	sRNA	4	275	1	0	75	0	0.03399401378762336	1.0
CP001363	176902	176953	179616	179630	+	aceE	STM14_0183	pyruvate dehydrogenase subunit E1	22457	1277542	318	17265	1486300	340	0.4893423985071152	1.0
CP001363	179631	179631	181520	181534	+	aceF	STM14_0184	dihydrolipoamide acetyltransferase	15174	863221	303	12033	1035858	334	0.6505037150283544	1.0
CP001363	181669			181713	+	-	predicted RNA	-	313	17835	263	277	23893	324	0.04262982777573269	0.4454064856736461
CP001363	181720	181720	183144	183187	+	lpdA	STM14_0185	dihydrolipoamide dehydrogenase	40218	2287967	1066	30740	2646257	1133	0.10399595158004447	0.6832183470657529
CP001363		183222	183350		+	STM14_0186	STM14_0186	hypothetical protein	2	147	0	5	461	2	0.0013970882846056723	1.0
CP001363		183433	183717		+	STM14_0187	STM14_0187	putative outer membrane protein	20	1170	2	25	2172	4	0.0023673974452717056	1.0
CP001363		184546	183755		-	STM14_0188	STM14_0188	putative periplasmic protein	28	1611	1	27	2358	1	0.08346103883155637	1.0
CP001363	186512	186562	189159	189177	+	acnB	STM14_0190	bifunctional aconitate hydratase 2/2-methylisocitrate dehydratase	31374	1784821	456	26468	2278510	535	0.1604980770929155	0.8256811799206856
CP001363	190062	190062	189220	189207	-	STM14_0191	STM14_0191	putative restriction endonuclease	807	45923	36	373	32135	23	3.54245e+12	0.027154563543649732
CP001363	190308	190308	190670	190759	+	yacL	STM14_0192	hypothetical protein	4637	263828	482	3065	263866	443	0.8580315460958613	1.0
CP001363	190905	190905	191858		+	kdgT	STM14_0193	2-keto-3-deoxygluconate permease	445	25315	17	279	24054	15	0.4076953361114333	1.0
CP001363		191855	193126		+	STM14_0194	STM14_0194	putative inner membrane protein	1045	59492	31	721	62076	29	0.5747175128411528	1.0
CP001363		193116	194099	194099	+	pdxA_2	STM14_0195	4-hydroxythreonine-4-phosphate dehydrogenase 2	1908	108568	73	1267	109098	67	0.7109420978135048	1.0
CP001363	194100	194109	194876	195023	+	STM14_0196	STM14_0196	putative transcriptional regulator	4336	246678	213	2961	254977	202	0.7729719322677866	1.0
CP001363	195708	195700	194906	194900	-	speD	STM14_0197	S-adenosylmethionine decarboxylase	1491	84864	70	1026	88330	67	0.6172872867148119	1.0
CP001363	196581	196581	195721	195710	-	speE	STM14_0198	spermidine synthase	1960	111548	86	1338	115197	81	0.8350077768273249	1.0
CP001363	197035	197035	196688	196674	-	yacC	STM14_0199	putative periplasmic protein	390	22211	42	215	18546	32	0.07831489561257046	0.6001404910179547
CP001363	197237	197237	198847	198847	+	cueO	STM14_0200	multicopper oxidase	1469	83617	34	1023	88084	33	0.5386356282088735	1.0
CP001363	201315	201315	198925	198925	-	gcd	STM14_0201	glucose dehydrogenase	852	48511	13	546	47060	12	0.6523063315764849	1.0
CP001363	201521	201521	202057	202064	+	hpt	STM14_0202	hypoxanthine-guanine phosphoribosyltransferase	593	33778	41	393	33870	38	0.7174536913037616	1.0
CP001363	202777	202777	202115	202094	-	yadF	STM14_0203	carbonic anhydrase	2233	127083	127	1222	105242	96	0.0077127791545223414	0.16827096909138853
CP001363	202886	202886	203812		+	yadG	STM14_0204	putative ABC-type multidrug transport system ATPase component	481	27393	19	369	31810	20	0.49352536437570416	1.0
CP001363		203809	204579		+	yadH	STM14_0205	putative transport protein	215	12234	10	179	15490	12	0.08453901395152724	1.0
CP001363		205775	204696		-	stiH	STM14_0206	putative fimbrial protein precurosr	98	5628	3	43	3720	2	0.0470646336262411	1.0
CP001363		208330	205784		-	stiC	STM14_0207	putative fimbrial usher	94	5355	1	53	4615	1	0.432538133927355	1.0
CP001363		209040	208357		-	stiB	STM14_0208	putative fimbrial chaparone	39	2234	2	13	1193	1	0.04275645445711663	1.0
CP001363	209627	209627	209088	209088	-	stiA	STM14_0209	putative fimbrial subunit	379	21564	26	214	18502	20	0.13275626656544298	0.7543605785660848
CP001363		209966	209796		-	STM14_0210	STM14_0210	hypothetical protein	0	0	0	0	0	0	1.0	1.0
CP001363	209997	209997	210437	210455	+	yadI	STM14_0211	putative PTS enzyme	3853	219206	330	2577	221858	307	0.9934658780048022	1.0
CP001363	210458	210499	211728	211747	+	yadE	STM14_0212	putative xylanase/chitin deacetylase	2459	139903	75	1264	108826	54	4.28099e+12	0.028444248923730295
CP001363	210679			210576	-	STnc4190	-	sRNA	6	390	2	0	70	0	0.0019963116847552856	1.0
CP001363	212115	212115	211735	211607	-	panD	STM14_0213	aspartate alpha-decarboxylase	1988	113130	197	1355	116674	186	0.7916531545873817	1.0
CP001363		213064	212210	212116	-	panC	STM14_0214	pantoate--beta-alanine ligase	1292	73513	57	777	66917	47	0.4881899943805993	1.0
CP001363	213171	213171	213058		-	STM14_0215	STM14_0215	hypothetical protein	68	3890	22	63	5436	29	0.14989304840125922	0.8035978781143204
CP001363	213981	213981	213190	213184	-	panB	STM14_0216	3-methyl-2-oxobutanoate hydroxymethyltransferase	676	38475	32	401	34541	26	0.19116255575903415	0.8963331704274841
CP001363		214581	214102	214102	-	folK	STM14_0217	2-amino-4-hydroxy-6-hydroxymethyldihyropteridine pyrophosphokinase	412	23468	32	250	21597	27	0.30139249028154436	1.0
CP001363	215996	215996	214578		-	pcnB	STM14_0218	poly(A) polymerase I	2780	158157	74	1820	156680	67	0.4985923833969878	1.0
CP001363		217033	216137		-	yadB	STM14_0219	glutamyl-Q tRNA(Asp) synthetase	373	21220	15	205	17653	12	0.0824983600544976	1.0
CP001363	217557	217557	217102	217086	-	dksA	STM14_0220	DnaK transcriptional regulator DksA	7907	449850	654	4750	408979	547	0.04028822222033934	0.43224224354095014
CP001363	218438	218438	217734	217558	-	sfsA	STM14_0221	sugar fermentation stimulation protein A	1056	60091	56	654	56342	48	0.5643580037562672	1.0
CP001363	218985	218985	218455	218439	-	ligT	STM14_0222	2'-5' RNA ligase	575	32730	40	404	34779	39	0.8936591373786322	1.0
CP001363	219013	219013	221487		+	hrpB	STM14_0223	ATP-dependent RNA helicase HrpB	1565	89062	23	1115	96061	23	0.42654755917032716	1.0
CP001363		221426	221587	221620	+	STM14_0224	STM14_0224	hypothetical protein	204	11654	47	159	13744	51	0.26116234732791294	1.0
CP001363		221629	221522		-	STM14_0225	STM14_0225	hypothetical protein	0	0	0	0	0	0	1.0	1.0
CP001363	221621	221628	224150	224217	+	mrcB	STM14_0226	penicillin-binding protein 1b	3238	184208	48	2225	191584	46	0.6869333219429243	1.0
CP001363	224384			224159	-	STnc3250	-	sRNA	29	1652	4	22	1946	5	0.3981423770951503	1.0
CP001363		224429	224289		-	STM14_0227	STM14_0227	hypothetical protein	16	953	4	11	1031	4	0.3987473476551348	1.0
CP001363	224443	224443	226632	226632	+	fhuA	STM14_0228	ferrichrome outer membrane transporter	1810	102973	31	1020	87860	24	0.11060233706087093	0.7030583075575083
CP001363		226681	227478		+	fhuC	STM14_0229	iron-hydroxamate transporter ATP-binding subunit	123	7029	5	65	5650	4	0.2137047847727231	1.0
CP001363		227478	228368		+	fhuD	STM14_0230	iron-hydroxamate transporter substrate-binding subunit	140	8018	5	79	6862	4	0.31963302851326886	1.0
CP001363		228365	230422		+	fhuB	STM14_0231	iron-hydroxamate transporter permease subunit	200	11388	3	117	10075	2	0.38502827196252126	1.0
CP001363		230459	230665		+	STM14_0232	STM14_0232	hypothetical protein	2	120	0	1	121	0	0.43758431215394633	1.0
CP001363		231001	231144		+	STM14_0233	STM14_0233	hypothetical protein	0	0	0	0	0	0	1.0	1.0
CP001363		231361	231921		+	stfA	STM14_0234	putative fimbrial subunit	25	1456	1	12	1089	1	0.6287718039431329	1.0
CP001363		232007	234664		+	stfC	STM14_0235	putative fimbrial outer membrane usher	226	12860	3	125	10844	2	0.204350723451038	1.0
CP001363		234682	235434		+	stfD	STM14_0236	putative periplasmic fimbrial chaperone	31	1776	1	11	975	0	0.10241133670823867	1.0
CP001363		235453	235965		+	stfE	STM14_0237	putative minor fimbrial subunit	21	1232	1	7	669	0	0.16308666814972878	1.0
CP001363		235962	236438		+	stfF	STM14_0238	putative minor fimbrial subunit	63	3606	5	31	2740	3	0.2573663591726921	1.0
CP001363		236438	236968		+	stfG	STM14_0239	putative minor fimbrial subunit	26	1511	1	35	3042	3	7.69875e+11	1.0
CP001363		236968	237807		+	STM14_0240	STM14_0240	putative outer membrane protein	460	26172	20	305	26334	19	0.675987010863972	1.0
CP001363	237799			237895	+	STnc1510	-	sRNA	4	280	1	1	154	0	0.45686568531031135	1.0
CP001363	239195	239195	237915	237885	-	hemL	STM14_0241	glutamate-1-semialdehyde aminotransferase	2212	125855	65	1578	135904	64	0.9170570816536365	1.0
CP001363		239222	239365		+	STM14_0242	STM14_0242	hypothetical protein	0	0	0	1	86	0	0.04207839672143262	1.0
CP001363		239365	240786	240867	+	yadQ	STM14_0243	chloride channel protein	710	40423	18	483	41599	17	0.9783516985212792	1.0
CP001363	240868	240868	241212	241484	+	yadR	STM14_0244	iron-sulfur cluster insertion protein ErpA	2182	124130	238	1261	108571	192	0.035902672430732065	0.40761733146114637
CP001363	241936	241936	241313	241313	-	yadS	STM14_0245	hypothetical protein	329	18753	19	223	19209	18	0.9343395968670081	1.0
CP001363		242773	241973	241973	-	btuF	STM14_0246	vitamin B12-transporter protein BtuF	519	29525	24	320	27623	21	0.33784012605821745	1.0
CP001363	243464	243464	242766		-	pfs	STM14_0247	5'-methylthioadenosine/S-adenosylhomocysteine nucleosidase	1718	97771	92	1168	100579	87	0.8104705559304684	1.0
CP001363	243549	243549	245066	245088	+	dgt	STM14_0248	deoxyguanosinetriphosphate triphosphohydrolase	1518	86407	37	1016	87478	35	0.8065703183267593	1.0
CP001363	245101	245196	246623		+	htrA	STM14_0249	serine endoprotease	7811	444357	206	5405	465309	198	0.7718113364312208	1.0
CP001363	246546			246662	+	STnc3100	-	sRNA	409	23318	132	321	27694	144	0.3661699649676707	1.0
CP001363	246776	246776	247933	247957	+	cdaR	STM14_0250	carbohydrate diacid transcriptional activator CdaR	615	35023	20	428	36897	19	0.9086307909988914	1.0
CP001363	248408	248408	248022	247782	-	yaeH	STM14_0251	hypothetical protein	11770	669627	1148	6690	575911	908	9.92711e+10	0.013498561077065152
CP001363	249862			249983	+	STnc3110	-	sRNA	97	5527	30	58	5022	25	0.5762074970080521	1.0
CP001363	250818	250818	249994	249862	-	dapD	STM14_0253	2,3,4,5-tetrahydropyridine-2-carboxylate N-succinyltransferase	6197	352577	283	4237	364768	269	0.9265525833859043	1.0
CP001363	253524	253520	250848	250848	-	glnD	STM14_0254	PII uridylyl-transferase	2290	130326	32	1433	123395	28	0.15381828603517636	0.8096809065760595
CP001363	254551	254551	253757	253568	-	map	STM14_0255	methionine aminopeptidase	2294	130552	109	1371	118083	90	0.05685190749104374	0.5137760480682113
CP001363	254799	254799	255083		+	STM14_0256	STM14_0256	30S ribosomal protein S2	5241	298185	694	2939	253053	542	0.01221637108591527	0.2177717126199591
CP001363	254835			254973	+	t44	-	sRNA	735	41840	199	442	38099	167	0.26549957533176655	1.0
CP001363	254974	255002	255727	255882	+	rpsB	STM14_0257	30S ribosomal protein S2	42905	2440818	2232	31834	2740433	2304	0.09306588304902647	0.6470347421969771
CP001363	255883	255985	256836	256836	+	tsf	STM14_0258	elongation factor Ts	17382	988842	770	14102	1213965	869	0.7142473580656251	1.0
CP001363	256837	256981	257706	257852	+	pyrH	STM14_0259	uridylate kinase	3289	187114	171	2506	215735	181	0.08598914688622859	0.6277476652655546
CP001363	257853	257853	258410	258433	+	frr	STM14_0260	ribosome recycling factor	5955	338803	403	3609	310704	339	0.071587423762343	0.5768333864844177
CP001363	258434			258499	+	sRNA1	-	sRNA	557	31704	318	366	31510	291	0.6423415801111476	1.0
CP001363	258500	258551	259747	259812	+	dxr	STM14_0261	1-deoxy-D-xylulose 5-phosphate reductoisomerase	1746	99346	55	1009	86931	44	0.21499079544726268	0.9573885612948552
CP001363	259825			259873	+	STnc920	-	sRNA	28	1597	21	22	1929	24	0.336599173992839	1.0
CP001363		259830	260033	260059	+	STM14_0262	STM14_0262	hypothetical protein	276	15709	51	190	16437	49	0.9591076983755076	1.0
CP001363	260060	260060	260818	260818	+	uppS	STM14_0263	undecaprenyl pyrophosphate synthase	1015	57793	50	644	55514	44	0.7324425464073195	1.0
CP001363	260819	260831	261688	261688	+	cdsA	STM14_0264	CDP-diglyceride synthase	1232	70121	54	921	79289	56	0.19792929183235905	0.9141331511404449
CP001363	261689	261700	263052	263052	+	yaeL	STM14_0265	zinc metallopeptidase	4709	267900	131	3287	283023	127	0.6258600638933575	1.0
CP001363	263053	263084	265498	265555	+	yaeT	STM14_0266	outer membrane protein assembly factor YaeT	14610	831145	228	10252	882548	223	0.4846703519991563	1.0
CP001363	265556	265621	266106	266107	+	hlpA	STM14_0267	periplasmic chaperone	8981	510936	698	6313	543511	682	0.1696469303315851	0.851647589712607
CP001363	266108	266110	267135	267150	+	lpxD	STM14_0268	UDP-3-O-[3-hydroxymyristoyl] glucosamine N-acyltransferase	6443	366573	237	4287	369101	219	0.6022039786212772	1.0
CP001363	267151	267151	267696	267699	+	fabZ	STM14_0269	(3R)-hydroxymyristoyl-ACP dehydratase	2984	169759	206	2089	179833	201	0.6036169793063432	1.0
CP001363	267700	267700	268488		+	lpxA	STM14_0270	UDP-N-acetylglucosamine acyltransferase	4379	249165	209	2910	250586	193	0.9471811685936941	1.0
CP001363		268488	269636		+	lpxB	STM14_0271	lipid-A-disaccharide synthase	1815	103287	59	1281	110327	58	0.6833446666001288	1.0
CP001363		269633	270229	270243	+	rnhB	STM14_0272	ribonuclease HII	552	31452	34	387	33366	34	0.9379011700630173	1.0
CP001363	270245	270253	273735	273735	+	dnaE	STM14_0273	DNA polymerase III subunit alpha	3556	202308	38	2683	231016	40	0.13206314595611496	0.7540754046927775
CP001363	273736	273748	274707	274737	+	accA	STM14_0274	acetyl-CoA carboxylase carboxyltransferase subunit alpha	4130	234991	162	2896	249372	158	0.5383519249915507	1.0
CP001363	274887	274887	276650	276650	+	STM14_0275	STM14_0275	putative endochitinase	603	34358	12	465	40097	13	0.3001976939402061	1.0
CP001363	276726	276726	278867	278879	+	ldcC	STM14_0276	lysine decarboxylase 2	2228	126786	39	1235	106385	30	0.011122807639900374	0.2066126747868649
CP001363	278880	278923	279312	279312	+	yaeR	STM14_0277	hypothetical protein	553	31470	53	377	32468	50	0.874113665677377	1.0
CP001363	279318	279375	280667	280667	+	tilS	STM14_0278	tRNA(Ile)-lysidine synthetase	859	48870	25	562	48430	22	0.8157398763571653	1.0
CP001363		281011	280751	280597	-	rof	STM14_0279	Rho-binding antiterminator	6226	354212	901	4354	374844	876	0.8290021360344457	1.0
CP001363	281216	281216	280998		-	yaeP	STM14_0280	hypothetical protein	2092	119032	360	1520	130897	364	0.737163271011883	1.0
CP001363	281396	281396	281941		+	yaeQ	STM14_0281	putative cytoplasmic protein	299	17052	20	135	11640	13	0.0011918874295848247	0.05621967578629436
CP001363		281938	282360	282623	+	yaeJ	STM14_0282	hypothetical protein	500	28487	44	314	27115	39	0.4040449541865963	1.0
CP001363	284924	284885	283167	283116	-	proS	STM14_0284	prolyl-tRNA synthetase	5848	332720	128	4175	359469	127	0.5714414036369942	1.0
CP001363		285703	284996	284996	-	yaeB	STM14_0285	putative regulatory protein	736	41911	39	386	33261	28	0.015725947682515607	0.25191675643744865
CP001363	286104	286104	285700		-	rcsF	STM14_0286	outer membrane lipoprotein	1322	75222	123	873	75204	113	0.8641350747597626	1.0
CP001363	287038	287038	286223	286180	-	metQ	STM14_0287	DL-methionine transporter substrate-binding subunit	4662	265235	215	2859	246177	184	0.25183527322827876	1.0
CP001363		287730	287077	287039	-	yaeE	STM14_0288	DL-methionine transporter permease subunit	317	18076	18	197	16998	15	0.4316787050785155	1.0
CP001363	288754	288754	287723		-	metN	STM14_0289	DL-methionine transporter ATP-binding subunit	898	51122	32	473	40738	24	0.023869726856567255	0.3223240021486114
CP001363	288944	288944	289510	289510	+	yaeD	STM14_0290	D,D-heptose 1,7-bisphosphate phosphatase	434	24740	28	290	25028	26	0.7270671543138172	1.0
CP001363	289394			289355	-	-	predicted RNA	antisense: yaeD	430	24496	406	265	22839	348	0.33779692748115064	1.0
CP001363		289703	289581		-	STM14_0291	STM14_0291	hypothetical protein	39	2274	12	24	2130	10	0.8719072446874314	1.0
CP001363		289819	289616		-	STM14_0292	STM14_0292	hypothetical protein	16	947	3	8	760	2	0.9435505149581083	1.0
CP001363	289889			291432	+	rrsH	STM14_0293	rRNA	15288	869746	374	17027	1465811	579	0.008103975924645922	0.1716809682297272
CP001363	291490			291566	+	ileV	STM14_0294	tRNA	48	2748	23	41	3554	28	0.3048842455318777	1.0
CP001363	291676			291751	+	alaV	STM14_0295	tRNA	590	33608	293	503	43324	347	0.05495081340785575	0.5083819715122351
CP001363	291752	291760	291876	291888	+	STM14_0296	STM14_0296	hypothetical protein	315	17926	101	261	22543	117	0.12851728783047534	0.7440005761829597
CP001363	291944			295036	+	rrlH	STM14_0297	rRNA	40379	2297141	493	65492	5637873	1112	0.011778816668188221	0.21364175900913612
CP001363	295219			295340	+	rrfH	STM14_0298	rRNA	1	104	0	2	198	0	0.1567782366455113	1.0
CP001363	295528			295604	+	aspU	STM14_0299	tRNA	64	3684	31	64	5521	43	0.07650633630751484	0.5940671293360416
CP001363	295769	295769	296572	296598	+	dkgB	STM14_0300	2,5-diketo-D-gluconate reductase B	464	26419	21	312	26888	20	0.7349448796367242	1.0
CP001363	297507	297507	296593	296489	-	yafC	STM14_0301	putative transcriptional regulator	482	27446	19	314	27108	18	0.5726390192686607	1.0
CP001363		297612	298787		+	STM14_0302	STM14_0302	putative drug efflux protein	163	9324	5	106	9164	4	0.8681147859345031	1.0
CP001363	298940	298940	299719	299724	+	yafD	STM14_0303	hypothetical protein	2848	162046	137	1753	150918	118	0.12862080704658618	0.7440005761829597
CP001363	299737	299797	300567	300567	+	yafE	STM14_0304	putative methyltransferase	495	28198	24	285	24577	19	0.13698992201375024	0.7664881091046867
CP001363	302047	301990	300623	300602	-	dniR	STM14_0305	membrane-bound lytic murein transglycosylase D	8299	472165	229	6489	558646	249	0.5194679929909906	1.0
CP001363	302817	302817	302062	302062	-	gloB	STM14_0306	hydroxyacylglutathione hydrolase	815	46400	40	467	40268	32	0.13700096178437182	0.7664881091046867
CP001363	302843	302852	303574	303574	+	yafS	STM14_0307	putative SAM-dependent methyltransferase	467	26566	24	250	21592	18	0.04018206882178684	0.43224224354095014
CP001363	304038	304038	303571	303571	-	rnhA	STM14_0308	ribonuclease H	335	19067	27	177	15277	19	0.039321808103292714	0.4282136807243491
CP001363	304102	304102	304833	304833	+	dnaQ	STM14_0309	DNA polymerase III subunit epsilon	1625	92493	83	1073	92449	77	0.927222889878528	1.0
CP001363		304966	304859		-	STM14_0310	STM14_0310	hypothetical protein	0	0	0	0	0	0	1.0	1.0
CP001363	304967			305043	+	aspV	STM14_0311	tRNA	155	8858	76	94	8125	64	0.5459364939077891	1.0
CP001363		305167	305274		+	STM14_0312	STM14_0312	hypothetical protein	13	760	4	8	766	4	0.5533112557709126	1.0
CP001363		306420	305365		-	STM14_0313	STM14_0313	putative cytoplasmic protein	113	6474	4	86	7412	4	0.5771170283884345	1.0
CP001363		307426	306431		-	STM14_0314	STM14_0314	putative cytoplasmic protein	70	3983	2	30	2638	1	0.08153378852142604	1.0
CP001363		309306	307423		-	STM14_0315	STM14_0315	putative cytoplasmic protein	156	8911	3	79	6846	2	0.10867426745980338	1.0
CP001363		309816	309322		-	STM14_0316	STM14_0316	putative cytoplasmic protein	69	3956	5	60	5167	6	0.2639758005630835	1.0
CP001363		310637	309813		-	STM14_0317	STM14_0317	putative cytoplasmic protein	261	14887	11	190	16399	12	0.6040064001457319	1.0
CP001363		311526	310624		-	STM14_0318	STM14_0318	putative cytoplasmic protein	289	16491	12	128	11080	7	8.84895e+11	1.0
CP001363		311894	314533		+	STM14_0319	STM14_0319	putative chaperone ATPase	191	10920	2	105	9048	2	0.22002748979746134	1.0
CP001363		314633	315175		+	STM14_0320	STM14_0320	putative cytoplasmic protein	71	4093	5	56	4862	5	0.4958520868307362	1.0
CP001363		315199	316692		+	STM14_0321	STM14_0321	putative cytoplasmic protein	169	9667	4	132	11408	4	0.30725421784018886	1.0
CP001363		316755	316865		+	STM14_0322	STM14_0322	invasol SirA	6	357	2	3	279	1	0.983106886063158	1.0
CP001363		316878	317324		+	STM14_0323	STM14_0323	putative cytoplasmic protein	33	1907	2	21	1849	2	0.9368303794018579	1.0
CP001363		317578	318063		+	STM14_0324	STM14_0324	putative cytoplasmic protein	18	1036	1	11	995	1	0.6370455451694201	1.0
CP001363		318368	318853		+	STM14_0325	STM14_0325	putative cytoplasmic protein	7	403	0	5	496	0	0.28209959956323855	1.0
CP001363		318838	319221		+	STM14_0326	STM14_0326	putative periplasmic protein	7	400	0	7	668	1	0.049933369994203815	1.0
CP001363		319364	319849		+	STM14_0327	STM14_0327	putative cytoplasmic protein	18	1036	1	4	365	0	0.01076019689629101	1.0
CP001363		319916	320452		+	STM14_0328	STM14_0328	putative outer membrane lipoprotein	16	961	1	3	304	0	0.004618612070892619	1.0
CP001363		320456	321799		+	STM14_0329	STM14_0329	putative cytoplasmic protein	165	9416	4	77	6688	3	0.038872182826771705	1.0
CP001363		321796	323100		+	STM14_0330	STM14_0330	hypothetical protein	107	6094	3	62	5364	2	0.45918398931940263	1.0
CP001363		323105	323878		+	STM14_0331	STM14_0331	putative inner membrane protein	16	946	0	8	726	0	0.8333495881193841	1.0
CP001363		324081	324512		+	STM14_0332	STM14_0332	putative Shiga-like toxin A subunit	4	240	0	7	668	0	0.0012609619411734986	1.0
CP001363		324546	328415		+	STM14_0333	STM14_0333	putative inner membrane protein	349	19889	3	212	18333	2	0.3776144060691655	1.0
CP001363		328415	329203		+	STM14_0334	STM14_0334	putative cytoplasmic protein	57	3244	2	32	2827	2	0.5748843318816979	1.0
CP001363		329200	329616		+	STM14_0335	STM14_0335	putative periplasmic protein	43	2482	3	13	1135	1	0.0068820701857212965	1.0
CP001363		329640	330161		+	STM14_0336	STM14_0336	putative cytoplasmic protein	55	3161	4	33	2855	3	0.6793853093933401	1.0
CP001363		330303	330512		+	STM14_0337	STM14_0337	hypothetical protein	0	43	0	0	0	0	1.0	1.0
CP001363		330558	332747		+	STM14_0338	STM14_0338	putative cytoplasmic protein	157	8970	2	117	10092	2	0.5256732118457847	1.0
CP001363		332771	333217		+	STM14_0339	STM14_0339	putative cytoplasmic protein	28	1607	2	10	913	1	0.15219776842988528	1.0
CP001363		333236	337330		+	STM14_0340	STM14_0340	putative RHS-like protein	550	31294	5	345	29780	4	0.4125440564349025	1.0
CP001363	337603	337687	338520		+	STM14_0341	STM14_0341	putative RHS-like protein	347	19782	15	315	27147	19	0.021980510061402118	0.3073025151759032
CP001363		338514	338960	338960	+	STM14_0342	STM14_0342	putative cytoplasmic protein	536	30536	45	259	22336	30	0.004082957732976921	0.1233309666131125
CP001363		339144	339275		+	STM14_0343	STM14_0343	hypothetical protein	18	1079	5	4	419	1	0.023002083038486304	1.0
CP001363		339345	339485		+	STM14_0344	STM14_0344	hypothetical protein	14	798	3	4	396	1	0.18327841391909272	1.0
CP001363		339523	339960		+	STM14_0345	STM14_0345	putative cytoplasmic protein	14	821	1	10	908	1	0.3656474390785463	1.0
CP001363		340288	340013		-	STM14_0346	STM14_0346	hypothetical protein	0	29	0	0	0	0	1.0	1.0
CP001363	340023			340445	+	IsrA	-	sRNA	1	112	0	0	0	0	1.0	1.0
CP001363		340729	341037		+	STM14_0348	STM14_0348	putative cytoplasmic protein	46	2629	5	15	1315	2	0.012692727496911154	1.0
CP001363		341440	341637		+	STM14_0350	STM14_0350	putative transposase	4	277	0	5	449	1	0.08746928825347068	1.0
CP001363		342894	343406		+	safA	STM14_0352	putative outer membrane protein	29	1693	2	14	1245	1	0.4710599256374076	1.0
CP001363		343514	344227		+	safB	STM14_0353	putative fimbrial assembly chaparone	82	4669	4	44	3799	3	0.3312911394585653	1.0
CP001363	344251	344251	346761	346773	+	safC	STM14_0354	putative fimbrial usher	1195	68030	17	893	76918	18	0.19607049555971873	0.9088676332955337
CP001363	346783	346783	347253	347253	+	safD	STM14_0355	putative fimbrial subunit	180	10251	14	98	8445	10	0.21762472734603414	1.0
CP001363		347659	348480		+	ybeJ	STM14_0356	putative xylanase/chitin deacetylase	189	10756	8	120	10364	7	0.7699669044394823	1.0
CP001363		348560	348820		+	STM14_0357	STM14_0357	hypothetical protein	28	1599	4	26	2254	5	0.11477693658862818	1.0
CP001363	349295	349295	350242	350301	+	sinR	STM14_0358	transcriptional regulator	568	32361	22	373	32118	20	0.6394026706624866	1.0
CP001363		350359	350574		+	STM14_0359	STM14_0359	putative cytoplasmic protein	35	2037	6	29	2578	7	0.2944255787223795	1.0
CP001363	351297	351297	350578	350527	-	STM14_0360	STM14_0360	SapA-like protein	944	53747	49	570	49139	41	0.3433594979012312	1.0
CP001363		351450	351322		-	STM14_0361	STM14_0361	hypothetical protein	0	29	0	0	43	0	0.5961860663979466	1.0
CP001363	352035	352035	351628	351628	-	STM14_0362	STM14_0362	VirG-like protein	580	33027	53	352	30339	45	0.27091491117277483	1.0
CP001363	352099			352302	+	STnc1030	-	sRNA	320	18216	59	228	19707	58	0.7423951870759421	1.0
CP001363		352227	352120		-	STM14_0363	STM14_0363	hypothetical protein	27	1557	9	18	1618	9	0.6656765729163877	1.0
CP001363	352307			352260	-	STnc1040	-	sRNA	40	2295	31	34	2948	37	0.2943819819007771	1.0
CP001363	353173	353173	352406	352406	-	yafV	STM14_0364	hypothetical protein	828	47146	40	448	38583	30	0.042389331869903596	0.4441763860991511
CP001363	355726	355726	353282	353275	-	fadE	STM14_0365	acyl-CoA dehydrogenase	2007	114202	31	1337	115132	28	0.6053450083480095	1.0
CP001363	355966	355966	356544	356595	+	gmhA	STM14_0366	phosphoheptose isomerase	2846	161910	185	1964	169084	178	0.8698688339555937	1.0
CP001363	356596	356757	357524	357651	+	yafJ	STM14_0367	putative glutamine amidotransferase	1943	110560	95	1248	107442	85	0.45205040856012507	1.0
CP001363	358240	358235	357495	357428	-	yafK	STM14_0368	putative periplasmic protein	1374	78164	70	698	60098	49	0.01641460225226375	0.2559364783172964
CP001363	358485	358485	359540	359540	+	dinP	STM14_0369	DNA polymerase IV	604	34371	21	303	26121	15	0.009120328827221146	0.185806838511366
CP001363	360888	360888	361502	361507	+	prfH	STM14_0371	peptide chain release factor-like protein	226	12890	13	161	13943	13	0.6102828646593355	1.0
CP001363	363115	363115	361658	361505	-	pepD	STM14_0372	aminoacyl-histidine dipeptidase	9848	560254	255	7662	659585	276	0.35124222522075305	1.0
CP001363	363364	363364	363822	363830	+	gpt	STM14_0373	xanthine-guanine phosphoribosyltransferase	1871	106471	154	880	75813	100	7.84637e+11	0.04208965791227993
CP001363	363911	363911	365155	365212	+	frsA	STM14_0374	fermentation/respiration switch protein	3869	220148	117	2622	225749	110	0.8670429397371737	1.0
CP001363	365213	365213	365614	365627	+	crl	STM14_0375	DNA-binding transcriptional regulator Crl	3061	174164	287	2046	176163	267	0.9186606791438233	1.0
CP001363		366717	365665		-	phoE	STM14_0376	outer membrane phosphoporin protein E	115	6567	4	90	7775	4	0.4536330983654119	1.0
CP001363		366935	366783		-	STM14_0377	STM14_0377	conserved hypothetical protein	0	39	0	0	0	0	1.0	1.0
CP001363	367000	367000	368103	368103	+	proB	STM14_0378	gamma-glutamyl kinase	1920	109251	65	1148	98837	54	0.17750948837549319	0.864943249566499
CP001363	368104	368115	369365	369394	+	proA	STM14_0379	gamma-glutamyl phosphate reductase	2650	150783	80	1893	162957	79	0.6526494087435023	1.0
CP001363	369481			369556	+	thrW	STM14_0380	tRNA	24	1411	12	15	1348	10	0.788987909175533	1.0
CP001363		370682	369882		-	STM14_0381	STM14_0381	IS3 transposase	35	2027	1	42	3652	2	0.007718208429424272	1.0
CP001363	371424	371424	371747	371839	+	STM14_0383	STM14_0383	putative cytoplasmic protein	9148	520414	1066	5569	479455	903	0.0033658949175101476	0.10615874094542643
CP001363		371989	373326		+	STM14_0384	STM14_0384	putative permease	243	13833	6	88	7639	3	2.33738e+09	1.0
CP001363		373458	374879		+	STM14_0385	STM14_0385	isopropylmalate isomerase large subunit	299	17052	7	152	13155	5	0.018582508802328444	1.0
CP001363		374881	375507		+	STM14_0386	STM14_0386	putative 3-isopropylmalate isomerase	87	4949	5	37	3265	3	0.058815025053938305	1.0
CP001363		375522	376400		+	STM14_0387	STM14_0387	putative fumarylacetoacetate hydrolase	174	9923	7	123	10620	7	0.7079773074302746	1.0
CP001363		376400	377314		+	STM14_0388	STM14_0388	putative hydrolase/acyltransferase	265	15085	10	160	13838	9	0.34754149085249636	1.0
CP001363	377322			377401	+	STnc3270	-	sRNA	44	2516	20	22	1972	15	0.3881904514945374	1.0
CP001363		377348	378313	378313	+	STM14_0389	STM14_0389	putative transcriptional regulator	419	23863	16	289	24946	15	0.9408800948890704	1.0
CP001363		378530	378258		-	STM14_0390	STM14_0390	putative cytoplasmic protein	76	4354	10	46	4044	9	0.694392397846126	1.0
CP001363		379221	379619		+	STM14_0391	STM14_0391	putative outer membrane protein	35	2018	3	8	741	1	9.36241e+11	1.0
CP001363		380424	379666		-	stbE	STM14_0392	putative fimbrial chaparone	132	7527	6	63	5497	4	0.077863618781725	1.0
CP001363		381715	380390		-	stbD	STM14_0393	putative fimbrial usher	176	10067	5	91	7849	3	0.11466492409286572	1.0
CP001363		384287	381720		-	stbC	STM14_0394	putative fimbrial usher	233	13301	3	157	13517	3	0.9736839090308345	1.0
CP001363		385032	384271		-	stbB	STM14_0395	putative fimbrial chaperone	2	161	0	0	0	0	1.0	1.0
CP001363		385630	385094		-	stbA	STM14_0396	putative fimbrial major subunit	5	321	0	2	182	0	0.4989695082664335	1.0
CP001363		385843	385733		-	STM14_0397	STM14_0397	hypothetical protein	4	237	1	0	0	0	0.006681243887325552	1.0
CP001363		386264	387028		+	STM14_0398	STM14_0398	putative inner membrane protein	107	6132	5	76	6623	5	0.8023171655717719	1.0
CP001363		387001	387501		+	STM14_0399	STM14_0399	putative periplasmic protein	43	2465	3	22	1962	2	0.42552300894767453	1.0
CP001363	387588			387683	+	STnc1700	-	sRNA	6	371	2	0	0	0	91880.5	1.0
CP001363		387801	389375		+	STM14_0400	STM14_0400	hypothetical protein	369	20995	8	245	21114	8	0.8432817631693478	1.0
CP001363	389475	389475	390218		+	STM14_0401	STM14_0401	putative response regulator	630	35872	32	322	27735	22	0.011495639620557134	0.21004689019186737
CP001363		390191	390679	390679	+	STM14_0402	STM14_0402	putative inner membrane protein	225	12813	17	120	10348	12	0.12023026788124937	1.0
CP001363		390939	390802		-	STM14_0403	STM14_0403	hypothetical protein	7	439	2	0	0	0	134.23	1.0
CP001363		391081	391605		+	STM14_0404	STM14_0404	putative outer membrane protein	7	402	0	6	555	0	0.17177405622360484	1.0
CP001363		391749	392390		+	STM14_0405	STM14_0405	putative response regulator	9	528	0	3	304	0	0.42640245887495726	1.0
CP001363		392401	392625		+	STM14_0406	STM14_0406	putative inner membrane protein	7	447	1	4	376	1	0.8991478478582947	1.0
CP001363	392683	392683	393042		+	STM14_0407	STM14_0407	putative outer membrane lipoprotein	137	7848	14	61	5263	8	0.026240079472430792	1.0
CP001363		394569	393112		-	STM14_0408	STM14_0408	outer membrane efflux-like protein	39	2251	1	37	3207	1	0.13504019421495544	1.0
CP001363		397753	394586		-	STM14_0409	STM14_0409	putative cation efflux system protein	118	6725	1	69	6007	1	0.4786286737709314	1.0
CP001363		398955	397750		-	STM14_0410	STM14_0410	putative cation efflux pump	31	1781	0	20	1779	0	0.8260912267059788	1.0
CP001363		399120	399233		+	STM14_0411	STM14_0411	hypothetical protein	0	0	0	0	49	0	1.0	1.0
CP001363		399253	401541		+	STM14_0412	STM14_0412	putative cation transport ATPase	165	9406	2	144	12446	3	0.07056542139891633	1.0
CP001363		401553	402017		+	STM14_0413	STM14_0413	putative transcriptional regulator	131	7453	10	92	7961	10	0.8321863066755969	1.0
CP001363	402018	402095	402289		+	STM14_0414	STM14_0414	putative copper chaperone	228	12982	44	137	11827	37	0.4704248828778846	1.0
CP001363		402243	402422	402422	+	STM14_0415	STM14_0415	putative metal-binding transport protein	111	6361	23	61	5287	17	0.3038453864329534	1.0
CP001363	402582	402582	403835	403839	+	STM14_0416	STM14_0416	putative inner membrane protein	562	32020	16	318	27435	13	0.10252239746783565	1.0
CP001363	404024	404024	405982	405982	+	mod	STM14_0417	DNA methylase	1108	63072	21	693	59669	18	0.6605931004985306	1.0
CP001363	405983	405989	408964	408964	+	res	STM14_0418	DNA restriction enzyme	2498	142161	31	1604	138083	28	0.25355765671842645	1.0
CP001363		409084	409218		+	STM14_0419	STM14_0419	hypothetical protein	0	45	0	0	0	0	1.0	1.0
CP001363		409237	409118		-	STM14_0420	STM14_0420	hypothetical protein	3	202	1	1	141	0	0.7143475025651749	1.0
CP001363	409241	409241	409342		+	STM14_0421	STM14_0421	putative cytoplasmic protein	32	1854	12	20	1787	10	0.9407006372334915	1.0
CP001363		409459	410862		+	STM14_0422	STM14_0422	cytochrome BD2 subunit I	204	11642	5	146	12580	5	0.6235787517179385	1.0
CP001363		410859	411869	411869	+	STM14_0423	STM14_0423	cytochrome BD2 subunit II	486	27669	18	337	29080	17	0.9195765138838112	1.0
CP001363	411877	411886	412110	412110	+	STM14_0424	STM14_0424	putative cytoplasmic protein	114	6511	19	77	6703	18	0.9965425835263679	1.0
CP001363	412206	412206	413210	413210	+	STM14_0425	STM14_0425	putative transcriptional regulator	564	32137	21	396	34119	20	0.9155769534298672	1.0
CP001363		413356	415464		+	foxA	STM14_0426	ferrioxamine receptor	310	17637	5	186	16069	4	0.29053824635346903	1.0
CP001363	416137	416137	415505	415364	-	yahN	STM14_0427	putative transport protein	2693	153232	160	1329	114476	110	2.94583e+11	0.005067102779544414
CP001363	416369	416369	416644	416670	+	yahO	STM14_0428	hypothetical protein	2708	154098	370	1808	155659	344	0.6440051959756624	1.0
CP001363	418405	418405	416780	416780	-	prpR	STM14_0429	prp operon regulator	859	48884	19	586	50481	18	0.8453874929133669	1.0
CP001363		418467	418640		+	STM14_0430	STM14_0430	hypothetical protein	0	0	0	0	0	0	1.0	1.0
CP001363	418670	418670	419557	419561	+	prpB	STM14_0431	2-methylisocitrate lyase	1329	75636	56	923	79455	54	0.5359442584519402	1.0
CP001363	419670			419598	-	STnc3280	-	sRNA	2	120	1	0	0	0	1.0	1.0
CP001363	419601	419680	420849	420849	+	prpC	STM14_0432	methylcitrate synthase	2732	155455	88	1837	158142	82	0.7362814490183991	1.0
CP001363	420850	420889	422340	422380	+	prpD	STM14_0433	2-methylcitrate dehydratase	2593	147551	67	1932	166320	69	0.31766667858449893	1.0
CP001363	422381	422381	424267	424339	+	prpE	STM14_0434	propionyl-CoA synthetase	2827	160826	56	1970	169620	54	0.7682802525688166	1.0
CP001363	425345	425345	424371	424364	-	hemB	STM14_0435	delta-aminolevulinic acid dehydratase	3429	195099	132	2273	195741	122	0.9413677555697625	1.0
CP001363		425565	425684		+	STM14_0436	STM14_0436	hypothetical protein	0	0	0	0	0	0	1.0	1.0
CP001363		425827	425675		-	STM14_0437	STM14_0437	hypothetical protein	0	0	0	0	0	0	1.0	1.0
CP001363	425858	425858	428794	428842	+	yaiU	STM14_0438	flagellar protein	2390	135962	30	1303	112195	23	0.0038682803196547644	0.11841798444513825
CP001363	428880	428880	429503	429521	+	yaiV	STM14_0439	putative DNA-binding transcriptional regulator	304	17311	18	154	13276	12	0.01596983512774768	1.0
CP001363	430678	430678	429548	429548	-	ampH	STM14_0440	beta-lactamase/D-alanine carboxypeptidase	841	47859	28	625	53814	29	0.28802304404453705	1.0
CP001363		430909	430751		-	STM14_0441	STM14_0441	hypothetical protein	0	0	0	0	60	0	1.0	1.0
CP001363	430915	430925	431059		+	STM14_0442	STM14_0442	conserved hypothetical protein	78	4493	22	40	3444	15	0.23039053977459859	0.9876051950601745
CP001363		431052	432272	432272	+	sbmA	STM14_0443	transport protein	572	32550	17	341	29378	14	0.21497232526836121	1.0
CP001363	432273	432287	433381	433381	+	yaiW	STM14_0444	putative outer membrane lipoprotein	603	34320	20	363	31253	17	0.23782182423085965	1.0
CP001363	433727	433727	433419	433419	-	yaiY	STM14_0445	putative inner membrane protein	275	15653	33	129	11156	22	0.004941460422962564	0.1364617329104554
CP001363		433714	433827		+	STM14_0446	STM14_0446	hypothetical protein	21	1236	7	12	1107	5	0.8277912046762663	1.0
CP001363	433995	433995	434210	434454	+	yaiZ	STM14_0447	putative inner membrane protein	499	28434	87	233	20122	56	0.001422806611663002	0.06264090767968158
CP001363	435330	435330	434236	434229	-	ddl_1	STM14_0448	D-alanyl-alanine synthetase A	1453	82659	50	766	66000	36	0.054356746568342336	0.505284415238629
CP001363	435408	435408	436121		+	STM14_0449	STM14_0449	putative inner membrane protein	267	15216	14	131	11318	9	0.014358676223498613	1.0
CP001363		436290	437501		+	STM14_0450	STM14_0450	putative permease	160	9141	5	102	8803	4	0.7677970773616878	1.0
CP001363		437620	437742		+	STM14_0451	STM14_0451	hypothetical protein	20	1176	6	12	1082	5	0.7495960399330354	1.0
CP001363	437743	437792	438058	438136	+	yaiB	STM14_0452	hypothetical protein	4277	243365	605	2945	253534	579	0.6969365491587795	1.0
CP001363		438243	438082		-	STM14_0453	STM14_0453	hypothetical protein	4	241	0	0	60	0	0.03761190359651199	1.0
CP001363	438289			438160	-	STnc4150	-	sRNA	4	241	1	0	60	0	0.03761190359651199	1.0
CP001363	438410	438410	438730	438790	+	psiF	STM14_0454	hypothetical protein	1315	74809	154	970	83567	158	0.23875453352985307	1.0
CP001363		438822	439934		+	yaiC	STM14_0455	diguanylate cyclase AdrA	312	17778	10	194	16711	9	0.42378496725104914	1.0
CP001363	440758	440758	439949	439936	-	proC	STM14_0456	pyrroline-5-carboxylate reductase	3351	190656	156	2267	195157	147	0.8453944522950771	1.0
CP001363		440792	440941		+	STM14_0457	STM14_0457	hypothetical protein	1	77	0	3	270	1	0.020228766375251086	1.0
CP001363		440898	441353	441353	+	yaiI	STM14_0458	hypothetical protein	480	27311	39	251	21610	28	0.02364429610194128	0.3207614833133426
CP001363	441538	441538	442083	442101	+	aroL	STM14_0459	shikimate kinase II	571	32521	39	383	32997	36	0.7791435470163496	1.0
CP001363	442110	442110	442301	442404	+	yaiA	STM14_0460	hypothetical protein	596	33951	117	399	34402	109	0.7910583455382639	1.0
CP001363	442479	442552	443229	443299	+	aroM	STM14_0461	hypothetical protein	1456	82882	81	892	76807	69	0.5941486892808251	1.0
CP001363	443300	443300	443584	443793	+	yaiE	STM14_0462	hypothetical protein	1367	77793	181	914	78708	168	0.7809907929842176	1.0
CP001363	444533	444533	443622	443540	-	rdgC	STM14_0463	recombination associated protein	981	55821	40	640	55119	36	0.9450660648517059	1.0
CP001363		444687	444556		-	STM14_0464	STM14_0464	hypothetical protein	1	79	0	0	0	0	1.0	1.0
CP001363	444659	444659	445567	445689	+	yajF	STM14_0465	fructokinase	1109	63139	46	810	69778	46	0.2640048584354975	1.0
CP001363		446761	445589		-	araJ	STM14_0466	protein AraJ	232	13233	7	136	11742	6	0.3564703799446819	1.0
CP001363		450074	446934	446892	-	sbcC	STM14_0467	exonuclease subunit SbcC	1409	80180	16	822	70793	13	0.3376282734479312	1.0
CP001363	451273	451273	450071		-	sbcD	STM14_0468	exonuclease subunit SbcD	466	26515	14	227	19556	9	0.004218254485870804	1.0
CP001363		451446	451315		-	STM14_0469	STM14_0469	hypothetical protein	0	40	0	0	0	0	1.0	1.0
CP001363	451432	451488	452177	452239	+	phoB	STM14_0470	transcriptional regulator PhoB	2144	122020	117	1432	123289	109	0.5191153448453218	1.0
CP001363	452247	452247	453542	453542	+	phoR	STM14_0471	phosphate regulon sensor protein	925	52666	26	644	55502	26	0.5708574629059391	1.0
CP001363		453904	453755		-	STM14_0472	STM14_0472	hypothetical protein	3	212	0	2	229	0	0.5185788850246734	1.0
CP001363	453892	453951	455270	455300	+	brnQ	STM14_0473	branched-chain amino acid transporter	1733	98592	49	1095	94283	43	0.6584424606541364	1.0
CP001363	455345	455345	456715	456729	+	proY	STM14_0474	putative proline-specific permease	694	39485	19	443	38197	17	0.5512747608204617	1.0
CP001363		456877	458694		+	malZ	STM14_0475	maltodextrin glucosidase	244	13889	5	222	19121	6	0.013523791398208716	1.0
CP001363	459425	459368	458766	458741	-	STM14_0476	STM14_0476	putative thiol-alkyl hydroperoxide reductase	63976	3639488	4007	52796	4544982	4601	0.6443333888585979	1.0
CP001363	460159	460159	459578	459427	-	yajB	STM14_0477	acyl carrier protein phosphodiesterase	306	17413	19	158	13635	14	0.023771294306108352	1.0
CP001363	460253	460253	461317		+	queA	STM14_0478	S-adenosylmethionine:tRNA ribosyltransferase-isomerase	441	25137	15	237	20435	11	0.03995137065818608	1.0
CP001363		461340	461450	461450	+	STM14_0479	STM14_0479	DNA metabolism protein	45	2572	15	26	2254	12	0.6386143800237556	1.0
CP001363	461451	461514	462641	462641	+	tgt	STM14_0480	queuine tRNA-ribosyltransferase	1740	99028	58	1228	105796	57	0.5775203511116628	1.0
CP001363	462642	462664	462996	463023	+	yajC	STM14_0481	preprotein translocase subunit YajC	2402	136700	272	1790	154112	282	0.42901767300837146	1.0
CP001363	463024	463024	464871	464881	+	secD	STM14_0482	preprotein translocase subunit SecD	6287	357660	128	4257	366512	121	0.8074263777603603	1.0
CP001363	464882	464882	465853	465881	+	secF	STM14_0483	preprotein translocase subunit SecF	3064	174327	119	2220	191171	120	0.2897897406261997	1.0
CP001363	466001	466001	466366	466391	+	STM14_0484	STM14_0484	hypothetical protein	545	31022	56	346	29812	49	0.45699757064693264	1.0
CP001363	466392	466392	467084	467099	+	STM14_0485	STM14_0485	putative regulatory protein	331	18849	18	205	17697	15	0.4414883513430868	1.0
CP001363	467254	467254	467601	467601	+	yajD	STM14_0486	hypothetical protein	1734	98693	188	901	77595	136	0.028715090096158618	0.3557142622716937
CP001363	467605	467631	467846	467846	+	STM14_0487	STM14_0487	hypothetical protein	615	35012	107	427	36786	103	0.928452236958254	1.0
CP001363	467990			467925	-	STnc1060	-	sRNA	4	253	2	4	407	3	0.10315966412302909	1.0
CP001363	467980			468203	+	-	predicted RNA	antisense: STnc1060	9519	541570	1605	5943	511660	1394	0.004482285295548281	0.12910306464566895
CP001363	469198	469198	468230	468185	-	tsx	STM14_0489	nucleoside channel	7493	426306	292	5870	505326	318	0.23831624451665845	1.0
CP001363	469932	469932	469393	469393	-	yajI	STM14_0490	hypothetical protein	218	12457	15	161	13906	15	0.4645282576176487	1.0
CP001363		469965	470111		+	STM14_0491	STM14_0491	hypothetical protein	4	233	1	2	197	0	0.9048086940901111	1.0
CP001363		470084	470533	470536	+	ybaD	STM14_0492	transcriptional regulator NrdR	1755	99863	147	1157	99607	135	0.9135415098438345	1.0
CP001363	470537	470537	471640	471640	+	ribD	STM14_0493	bifunctional diaminohydroxyphosphoribosylaminopyrimidine deaminase/5-amino-6-(5-phosphoribosylamino)uracil reductase	3894	221563	133	2411	207612	114	0.35151538354465656	1.0
CP001363	471663	471729	472199	472219	+	ribH	STM14_0494	riboflavin synthase subunit beta	5336	303606	427	3636	313076	405	0.9106185532297334	1.0
CP001363	472220	472220	472639	472648	+	nusB	STM14_0495	transcription antitermination protein NusB	8351	475096	751	5956	512748	745	0.7044788268989173	1.0
CP001363	472649	472718	473695		+	thiL	STM14_0496	thiamine monophosphate kinase	555	31608	21	455	39199	24	0.13237112256008263	0.7543605785660848
CP001363		473673	474188	474190	+	pgpA	STM14_0497	phosphatidylglycerophosphatase A	346	19699	25	211	18205	21	0.38729902710773734	1.0
CP001363	474291	474284	473976	473976	-	STM14_0498	STM14_0498	hypothetical protein	333	18986	40	217	18760	37	0.7201208056982047	1.0
CP001363	475305	475266	474292	474292	-	yajO	STM14_0499	putative oxidoreductase	6226	354212	241	4481	385747	241	0.5506122350390449	1.0
CP001363	477190	477185	475323	475323	-	dxs	STM14_0500	1-deoxy-D-xylulose-5-phosphate synthase	2748	156367	55	1717	147879	48	0.17182285889722662	0.8529355065670654
CP001363		478108	477209	477191	-	ispA	STM14_0501	geranyltranstransferase	2800	159290	117	1682	144845	98	0.06009202156899945	0.525680326046038
CP001363	478417	478351	478109		-	xseB	STM14_0502	exodeoxyribonuclease VII small subunit	1473	83823	229	708	60953	153	0.0033493771151448426	0.10615874094542643
CP001363	478561	478561	480009	480009	+	thiI	STM14_0503	thiamine biosynthesis protein ThiI	1507	85781	39	995	85693	36	0.8959493827041055	1.0
CP001363		480850	480053		-	phnV	STM14_0504	2-aminoethylphosphonate transporter	128	7328	6	66	5748	4	0.164771363495954	1.0
CP001363		481713	480853		-	phnU	STM14_0505	2-aminoethylphosphonate transporter	80	4588	3	49	4220	2	0.6536487103597151	1.0
CP001363	482830	482825	481716	481714	-	phnT	STM14_0506	2-aminoethylphosphonate transporter	426	24239	14	275	23700	13	0.5569776202057706	1.0
CP001363		483844	482831		-	phnS	STM14_0507	2-aminoethylphosphonate transporter	133	7610	4	94	8136	4	0.8216218352811407	1.0
CP001363	484761	484761	484042	484042	-	phnR	STM14_0508	2-aminoethylphosphonate transport protein	477	27176	25	271	23336	19	0.10806002414178534	0.6987595476362631
CP001363		484902	484792		-	STM14_0509	STM14_0509	hypothetical protein	0	0	0	2	181	0	1586.71	1.0
CP001363		484901	486004		+	phnW	STM14_0510	2-aminoethylphosphonate--pyruvate transaminase	124	7061	4	77	6695	3	0.6691391914452587	1.0
CP001363		486011	486823		+	phnX	STM14_0511	phosphonoacetaldehyde hydrolase	74	4212	3	44	3839	2	0.6443169094101747	1.0
CP001363		487510	486920	486890	-	thiJ	STM14_0512	hypothetical protein	2050	116658	131	1427	122862	126	0.9024582340935116	1.0
CP001363	488384	488384	487473		-	apbA	STM14_0513	2-dehydropantoate 2-reductase	1864	106067	77	1333	114762	76	0.666974068642906	1.0
CP001363	488510	488510	489001	489153	+	yajQ	STM14_0514	nucleotide-binding protein	2447	139212	187	1535	132185	164	0.1524335699944202	0.8058581227462702
CP001363	490412	490412	489048	489048	-	yajR	STM14_0515	putative transport protein	919	52285	25	537	46283	20	0.19979996138144224	0.9169783156964622
CP001363		490949	492460		+	STM14_0517	STM14_0517	putative periplasmic protein	196	11195	4	103	8888	3	0.13001289707985034	1.0
CP001363		492472	493965		+	STM14_0518	STM14_0518	TPR repeat-containing protein	180	10267	4	126	10865	4	0.7478080197294282	1.0
CP001363	494948	494937	494047	494020	-	cyoE	STM14_0519	protoheme IX farnesyltransferase	9788	556832	414	7964	685633	469	0.6380607631466746	1.0
CP001363		495278	494949	494949	-	cyoD	STM14_0520	cytochrome o ubiquinol oxidase subunit IV	2692	153179	308	2085	179523	332	0.08507860109118462	0.6250527691129323
CP001363		495892	495278		-	cyoC	STM14_0521	cytochrome o ubiquinol oxidase subunit III	5826	331472	357	5199	447580	444	3.55992e+12	0.027154563543649732
CP001363	497873	497873	495882		-	cyoB	STM14_0522	cytochrome o ubiquinol oxidase subunit I	16997	966970	322	15517	1335799	409	0.2654435138875373	1.0
CP001363	498840	498840	497884	497874	-	cyoA	STM14_0523	cytochrome o ubiquinol oxidase subunit II	11972	681095	472	10158	874486	557	0.4680129786591448	1.0
CP001363	500768	500768	499293	499263	-	ampG	STM14_0524	muropeptide transporter	592	33720	15	400	34489	14	0.8529548892717749	1.0
CP001363	501390	501390	500812	500769	-	yajG	STM14_0525	hypothetical protein	1218	69308	79	735	63354	66	0.48182482568153	1.0
CP001363		501468	501653		+	STM14_0526	STM14_0526	hypothetical protein	15	895	3	8	750	2	0.9592716775986438	1.0
CP001363	501694	501694	502011	502076	+	bolA	STM14_0527	transcriptional regulator BolA	4311	245246	512	3208	276214	530	0.16227931971270565	0.8298510995407808
CP001363		502166	502053		-	STM14_0528	STM14_0528	hypothetical protein	0	0	0	2	198	1	0.674802	1.0
CP001363	502236	502358	503656	503697	+	tig	STM14_0529	trigger factor	17808	1013121	517	14079	1211992	569	0.8905227800309062	1.0
CP001363	503876	503903	504526	504571	+	clpP	STM14_0530	ATP-dependent Clp protease proteolytic subunit	5696	324081	344	3788	326112	319	0.6255150221892266	1.0
CP001363	504581	504670	504774	504777	+	STM14_0531	STM14_0531	hypothetical protein	664	37786	238	543	46823	272	0.10384844576703213	0.6830167181100527
CP001363	504778	504778	506049	506087	+	clpX	STM14_0532	ATP-dependent protease ATP-binding subunit	21221	1207236	630	15322	1319047	633	0.46938995382934007	1.0
CP001363	506183			506077	-	sraA	psrA/t15	sRNA	0	32	0	0	0	0	1.0	1.0
CP001363	506235	506235	508589	508631	+	lon	STM14_0533	DNA-binding ATP-dependent protease La	11219	638254	179	8888	765144	198	0.5197565797451047	1.0
CP001363	508738	508798	509070	509199	+	hupB	STM14_0534	transcriptional regulator HU subunit beta	39291	2235213	5436	28038	2413687	5397	0.057377168687889134	0.5168750038683271
CP001363	509293	509361	511232	511276	+	cypD	STM14_0535	peptidyl-prolyl cis-trans isomerase (rotamase D)	3719	211620	75	2519	216898	70	0.870293769078851	1.0
CP001363		511390	511028		-	STM14_0536	STM14_0536	hypothetical protein	4	240	0	0	60	0	0.038946271124927934	1.0
CP001363		511382	511756		+	ybaV	STM14_0537	putative DNA uptake protein	61	3495	6	55	4819	7	0.1792182268777202	1.0
CP001363	511860	511860	512258	512292	+	ybaW	STM14_0538	putative esterase	327	18651	31	236	20315	31	0.6868136492015803	1.0
CP001363	513059	513059	512364	512344	-	ybaX	STM14_0539	queuosine biosynthesis protein QueC	416	23698	22	295	25424	22	0.8996568780523692	1.0
CP001363	514824	514824	513124	513060	-	ybaE	STM14_0540	putative ABC transporter periplasmic binding protein	1817	103374	40	1112	95761	34	0.3666131780941835	1.0
CP001363	514925	514925	515743		+	cof	STM14_0541	putative hydrolase	701	39891	32	492	42360	31	0.8061950880646828	1.0
CP001363	515691			515785	+	STnc930	-	sRNA	125	7131	49	90	7807	50	0.7361634285488737	1.0
CP001363	516847	516847	515792		-	STM14_0542	STM14_0542	putative cysteine synthase/cystathionine beta-synthase	321	18263	11	198	17076	9	0.40949050115762775	1.0
CP001363	516834	516834	517418	517458	+	ybaO	STM14_0543	putative transcriptional regulator	662	37703	42	400	34481	35	0.2522889133710069	1.0
CP001363	517459	517459	519231		+	mdlA	STM14_0544	putative multidrug transporter membrane\ATP-binding component	665	37878	14	329	28344	9	0.004300242780067107	1.0
CP001363		519224	521005	521005	+	mdlB	STM14_0545	putative multidrug transporter membrane\ATP-binding component	615	35030	13	344	29617	10	0.07232282152464702	1.0
CP001363		521218	521556		+	glnK	STM14_0546	nitrogen regulatory protein P-II 2	3	188	0	2	219	0	0.35747818468693415	1.0
CP001363		521588	522874		+	amtB	STM14_0547	ammonium transporter	373	21268	10	202	17451	8	0.0642956508485825	1.0
CP001363	523834	523834	522974	522964	-	tesB	STM14_0548	acyl-CoA thioesterase II	986	56094	43	587	50572	35	0.28685264262177107	1.0
CP001363	523992	524049	524618	524635	+	ybaY	STM14_0549	hypothetical protein	7666	436141	508	5445	468768	502	0.9844113364940591	1.0
CP001363	525040	525040	524651	524427	-	ybaZ	STM14_0550	putative methyltransferase	605	34422	58	431	37120	58	0.7519886453711166	1.0
CP001363	525118			525233	+	ffs	STM14_0551	rRNA	385	21925	125	242	20859	109	0.4896167648455059	1.0
CP001363	526821	526821	525271	525223	-	ylaB	STM14_0552	hypothetical protein	830	47235	20	440	37924	14	0.026770655651538734	1.0
CP001363	527046	527046	527306	527311	+	rpmE2	STM14_0553	50S ribosomal protein L31 type B	312	17756	45	175	15070	35	0.10245950508014848	0.6776931291896247
CP001363	527312	527312	527452	527490	+	rpmJ_1	STM14_0554	50S ribosomal protein L36	1019	58009	273	533	45946	198	0.01612076926280181	0.25370395846237387
CP001363	527978	527978	527508	527466	-	ylaC	STM14_0555	putative inner membrane protein	751	42772	60	493	42440	55	0.7481722821530185	1.0
CP001363	528740	528646	528095	528031	-	maa	STM14_0556	maltose O-acetyltransferase	1161	66068	79	568	48899	54	0.001673368578510874	0.06939139062803604
CP001363	529052	529043	528825	528751	-	hha	STM14_0557	hemolysin expression-modulating protein	2137	121572	368	1246	107295	299	0.05074593501066878	0.49534471119763
CP001363	529459	529445	529071	529053	-	ybaJ	STM14_0558	hypothetical protein	4583	260733	461	2546	219186	356	0.019595568175492305	0.28572390803517084
CP001363	533092	533090	529941	529934	-	acrB	STM14_0559	acridine efflux pump	10860	617858	130	7601	654393	126	0.049650765064650965	0.48955821809951805
CP001363	534561	534306	533113	533093	-	acrA	STM14_0560	acridine efflux pump	6615	376328	209	4211	362571	185	0.2389642420567573	1.0
CP001363	534448	534448	535101	535173	+	acrR	STM14_0561	DNA-binding transcriptional repressor AcrR	516	29367	29	286	24677	23	0.07855219221772577	0.6011710312788515
CP001363		535210	535085		-	STM14_0562	STM14_0562	hypothetical protein	4	244	1	0	0	0	0.0028004299651012347	1.0
CP001363	535220	535220	538582	538582	+	aefA	STM14_0563	potassium efflux protein KefA	2241	127527	25	1301	112069	20	0.03312261450199871	0.39177890014734323
CP001363	539612	539559	538624	538621	-	STM14_0564	STM14_0564	putative transposase	1715	97583	69	1032	88909	57	0.40624352608478326	1.0
CP001363	539796	539796	539629	539629	-	ybaM	STM14_0565	hypothetical protein	182	10401	41	102	8837	32	0.29679815738096726	1.0
CP001363	540325	540325	539810	539797	-	priC	STM14_0566	primosomal replication protein N''	529	30136	38	351	30300	35	0.6916675455113476	1.0
CP001363		540406	540783		+	ybaN	STM14_0567	hypothetical protein	88	5026	8	61	5285	8	0.8992256480776347	1.0
CP001363	540936	540936	541487	541522	+	apt	STM14_0568	adenine phosphoribosyltransferase	800	45555	54	541	46622	51	0.9970200573931638	1.0
CP001363	541601	541601	543529	543574	+	dnaX	STM14_0569	DNA polymerase III subunits gamma and tau	3009	171215	58	1880	161880	51	0.23569076413473367	0.9972413974060033
CP001363	543575	543575	543904		+	ybaB	STM14_0570	hypothetical protein	2665	151650	305	1819	156669	289	0.8553282295321836	1.0
CP001363		543904	544509	544549	+	recR	STM14_0571	recombination protein RecR	2250	128015	140	1612	138804	139	0.8698259457728591	1.0
CP001363	544596	544596	546494	546552	+	htpG	STM14_0572	heat shock protein 90	8884	505450	176	6801	585521	188	0.6167099050976153	1.0
CP001363	546591			546508	-	STnc3130	SLasRNA0116	sRNA	11	673	5	6	553	4	0.9867010363112017	1.0
CP001363		546818	546597		-	STM14_0573	STM14_0573	hypothetical protein	35	2036	6	24	2066	5	0.8381647616254155	1.0
CP001363	546735	546735	547379	547379	+	adk	STM14_0574	adenylate kinase	5601	318632	327	3698	318367	301	0.5599954560324367	1.0
CP001363	547380	547392	547598	547598	+	STM14_0575	STM14_0575	hypothetical protein	155	8839	28	128	11029	32	0.19442740906040587	0.904389069829907
CP001363	547608	547608	548570	548605	+	hemH	STM14_0576	ferrochelatase	838	47675	32	597	51467	32	0.5388627941706218	1.0
CP001363	549676	549676	548567	548544	-	aes	STM14_0577	acetyl esterase	852	48486	29	542	46682	25	0.6008794810503479	1.0
CP001363	549691	549691	550995	550995	+	gsk	STM14_0578	inosine-guanosine kinase	630	35892	18	436	37585	17	0.9378052159252589	1.0
CP001363	552720	552720	551044	551042	-	ybaL	STM14_0579	putative cation:proton antiport protein	1253	71313	28	737	63481	23	0.3438748796733575	1.0
CP001363		552798	552923		+	STM14_0580	STM14_0580	hypothetical protein	1	81	0	1	120	0	0.6120706344684815	1.0
CP001363		554155	552935		-	fsr	STM14_0581	putative transport protein	326	18575	10	249	21518	10	0.37333678264441444	1.0
CP001363	554328	554328	555980	556033	+	ushA	STM14_0582	bifunctional UDP-sugar hydrolase/5'-nucleotidase periplasmic precursor	12518	712170	286	8547	735789	271	0.05730224964510067	0.5168750038683271
CP001363	556576	556576	556097	556091	-	ybaK	STM14_0583	hypothetical protein	909	51724	71	560	48250	61	0.4390107218429288	1.0
CP001363	556656			556772	+	chiX	sroB micM rybC	sRNA	10	621	3	4	363	1	0.41441119739980414	1.0
CP001363	557572	557572	556778	556771	-	ybaP	STM14_0584	putative cytoplasmic protein	575	32737	27	395	34043	26	0.9512539088298332	1.0
CP001363		558485	557658		-	STM14_0585	STM14_0585	putative periplasmic protein	166	9477	7	70	6056	4	0.008094583451237931	1.0
CP001363	561140	561140	558639	558637	-	copA	STM14_0586	copper exporting ATPase	6419	365202	96	4498	387283	94	0.8585993816640136	1.0
CP001363	561250	561250	561666	561840	+	cueR	STM14_0587	DNA-binding transcriptional regulator CueR	1199	68212	108	590	50848	74	0.002459161784739671	0.08558761282960033
CP001363		562119	561667	561494	-	ybbJ	STM14_0588	hypothetical protein	1555	88484	129	1251	107741	145	0.05115745061397569	0.49534471119763
CP001363	563033	563033	562116		-	ybbK	STM14_0589	putative inner membrane protein	5899	335626	242	4483	385949	256	0.15480619328583292	0.8125240683503276
CP001363	563180	563180	563857		+	ybbL	STM14_0590	putative ABC transporter ATP-binding protein YbbL	556	31656	31	292	25184	22	0.028588515057261406	0.3554634312766399
CP001363		563844	564623	564623	+	ybbM	STM14_0591	putative transport protein	461	26242	22	280	24181	18	0.2850992419948131	1.0
CP001363	565563	565563	564709	564676	-	ybbN	STM14_0592	putative thioredoxin protein	2164	123132	95	1343	115676	82	0.1592574533367515	0.8250580357590536
CP001363	566484	566393	565623	565566	-	ybbO	STM14_0593	short chain dehydrogenase	705	40161	34	356	30703	24	0.006330871243478153	0.14926050064764823
CP001363	567162	567162	566548	566504	-	tesA	STM14_0594	multifunctional acyl-CoA thioesterase I and protease I and lysophospholipase L1	341	19434	20	193	16693	16	0.1437546224426121	0.7884927555553031
CP001363	567123	567133	567819		+	ybbA	STM14_0595	putative ABC transporter ATP-binding protein YbbA	407	23200	22	321	27636	24	0.35018536191462063	1.0
CP001363		567816	570230		+	ybbP	STM14_0596	putative inner membrane protein	715	40699	11	523	45069	11	0.5293565793480096	1.0
CP001363		570227	570331		+	STM14_0597	STM14_0597	hypothetical protein	15	894	5	13	1146	6	0.16581668764285215	1.0
CP001363	570229			570280	+	STnc950	-	sRNA	9	513	6	10	871	10	0.03201503176665905	1.0
CP001363	570416	570416	571549	571549	+	STM14_0598	STM14_0598	putative outer membrane protein	574	32670	19	370	31916	17	0.5502581571209454	1.0
CP001363		571650	571546		-	STM14_0599	STM14_0599	hypothetical protein	0	0	0	0	46	0	1.0	1.0
CP001363	571806	571806	572636	572656	+	sfbA	STM14_0600	putative ABC-type transport system ATPase component	747	42535	33	356	30648	22	0.0010609114064994412	0.05301836746839515
CP001363	572669	572673	573689		+	sfbB	STM14_0601	putative ABC-type transport system ATPase component	419	23885	15	276	23842	14	0.6747178619572625	1.0
CP001363		573682	574341	574346	+	sfbC	STM14_0602	putative ABC transporter permease component	286	16311	16	187	16162	14	0.6882357379252317	1.0
CP001363	575474	575474	574380	574362	-	ybbB	STM14_0603	tRNA 2-selenouridine synthase	3763	214086	129	2433	209482	116	0.6859077571545634	1.0
CP001363	576470	576470	575544	575475	-	ybbS	STM14_0604	DNA-binding transcriptional activator AllS	404	23008	16	262	22604	14	0.6160030270777043	1.0
CP001363	576697	576697	577179	577183	+	allA	STM14_0605	ureidoglycolate hydrolase	555	31588	43	319	27468	34	0.12974453579073228	0.7481423084501101
CP001363	577231	577258	578076	578076	+	allR	STM14_0606	DNA-binding transcriptional repressor AllR	1680	95579	77	1174	101129	75	0.5795630951884767	1.0
CP001363		578161	579942		+	gcl	STM14_0607	glyoxylate carboligase	101	5749	2	89	7680	2	0.17179481035172572	1.0
CP001363		579955	580731		+	gip	STM14_0608	hydroxypyruvate isomerase	56	3201	2	29	2576	2	0.38415924230457826	1.0
CP001363		580832	581710		+	glxR	STM14_0609	tartronic semialdehyde reductase	86	4923	3	70	6064	4	0.3777823405807453	1.0
CP001363		581776	583023		+	STM14_0610	STM14_0610	putative permease	77	4398	2	52	4503	2	0.9835951254848432	1.0
CP001363		583099	583353		+	ybbV	STM14_0611	putative cytoplasmic protein	3	201	0	3	332	0	0.10139309448767231	1.0
CP001363		583260	584573		+	allP	STM14_0612	allantoin permease	29	1693	0	14	1205	0	0.41772460668454336	1.0
CP001363	584652	584652	586013	586020	+	allB	STM14_0613	allantoinase	518	29481	14	353	30472	13	0.8481224011009626	1.0
CP001363		586072	587370		+	ybbY	STM14_0614	putative purine permease YbbY	21	1222	0	15	1321	0	0.4240455921792076	1.0
CP001363		587393	588541		+	glxK	STM14_0615	glycerate kinase II	136	7747	4	75	6458	3	0.26205906144267016	1.0
CP001363	588618			588553	-	STnc480	STnc970	sRNA	126	7169	72	66	5766	53	0.21038802588274888	0.9448070563259852
CP001363	589416	589406	588621	588619	-	ylbA	STM14_0616	hypothetical protein	2910	165575	139	2002	172378	133	0.8531394597818274	1.0
CP001363	590652	590652	589417	589417	-	allC	STM14_0617	allantoate amidohydrolase	2469	140467	75	1783	153490	75	0.6783524228379252	1.0
CP001363	591723	591723	590674	590653	-	allD	STM14_0618	ureidoglycolate dehydrogenase	801	45595	28	481	41434	24	0.2828872734863165	1.0
CP001363		592054	593718		+	fdrA	STM14_0619	membrane protein FdrA	286	16316	6	173	14905	5	0.2922303355694378	1.0
CP001363		593728	594987		+	ylbE	STM14_0620	putative cytoplasmic protein	146	8320	4	113	9741	4	0.40621264134486174	1.0
CP001363		594999	595808		+	ylbF	STM14_0621	putative cytoplasmic protein	57	3295	2	51	4463	3	0.21261706168070416	1.0
CP001363		595812	596705		+	arcC	STM14_0622	carbamate kinase	54	3126	2	56	4857	3	0.05909524307937249	1.0
CP001363		597813	596746	596746	-	purK	STM14_0623	phosphoribosylaminoimidazole carboxylase ATPase subunit	979	55699	34	617	53116	30	0.6473180815321566	1.0
CP001363	598319	598319	597810		-	purE	STM14_0624	phosphoribosylaminoimidazole carboxylase catalytic subunit	276	15754	20	152	13115	15	0.08727336724854952	1.0
CP001363	599159	599159	598437	598437	-	lpxH	STM14_0625	UDP-2,3-diacylglucosamine hydrolase	826	47011	43	527	45383	38	0.6053110283344164	1.0
CP001363	599692	599656	599162	599160	-	ppiB	STM14_0626	peptidyl-prolyl cis-trans isomerase B (rotamase B)	8081	459713	616	5098	438880	541	0.12722556574284016	0.7423785939297931
CP001363	599829	599829	601214	601217	+	cysS	STM14_0627	cysteinyl-tRNA synthetase	3677	209200	100	2232	192148	84	0.21995710296286253	0.9684269583938412
CP001363		602082	601258	601258	-	STM14_0628	STM14_0628	putative outer membrane protein	408	23254	18	222	19162	14	0.0555831657098227	1.0
CP001363		602516	602079		-	STM14_0629	STM14_0629	putative inner membrane protein	217	12383	18	128	11028	15	0.3778763827700235	1.0
CP001363		603054	602509		-	ybcI	STM14_0630	putative membrane-bound metal-dependent hydrolase	31	1780	2	19	1700	1	0.9496535554066265	1.0
CP001363	603395	603394	603182	603179	-	ybcJ	STM14_0631	hypothetical protein	604	34383	107	364	31346	89	0.24143470104182627	1.0
CP001363	604262	604262	603396	603396	-	folD	STM14_0632	bifunctional 5,10-methylene-tetrahydrofolate dehydrogenase/ 5,10-methylene-tetrahydrofolate cyclohydrolase	2261	128659	98	1371	118056	83	0.08284138526117481	0.6194035545039502
CP001363		604444	604316		-	STM14_0633	STM14_0633	hypothetical protein	3	218	1	2	241	1	0.501693415388479	1.0
CP001363		604400	604555		+	STM14_0634	STM14_0634	hypothetical protein	2	118	0	0	0	0	1.0	1.0
CP001363	604691	604824	605366	605411	+	fimA	STM14_0635	fimbrin	68973	3923787	4797	43807	3771159	4239	0.23875850810927501	1.0
CP001363	605414	605442	605975	605975	+	fimI	STM14_0636	fimbrial protein	4612	262417	326	2766	238140	272	0.15899380703863467	0.8248773644675216
CP001363	605976	606019	606711	606741	+	fimC	STM14_0637	periplasmic chaperone	3716	211398	202	2194	188933	166	0.11215384315534786	0.7045169216784971
CP001363	606742	606742	609354	609368	+	fimD	STM14_0638	outer membrane usher protein precursor	5661	322062	81	3753	323141	75	0.5967042661146651	1.0
CP001363	609369	609369	610376	610381	+	fimH	STM14_0639	minor fimbrial subunit	2265	128851	84	1392	119902	72	0.11091285043369985	0.7030583075575083
CP001363	610382	610386	610904	610911	+	fimF	STM14_0640	putative fimbrial protein	992	56476	72	633	54502	64	0.7558912328864875	1.0
CP001363	611621	611582	610950	610812	-	fimZ	STM14_0641	transcriptional regulator FimZ	1625	92488	97	876	75420	72	0.0826341456411039	0.6186451338841671
CP001363	612908	612908	612186	612186	-	fimY	STM14_0642	putative regulatory protein	253	14441	13	98	8441	7	8.4776e+10	1.0
CP001363	613238	613238	612927	612910	-	STM14_0643	STM14_0643	hypothetical protein	403	22926	48	192	16586	32	0.0027941588100841826	0.09335683750035553
CP001363	613996	613996	613400	613376	-	fimW	STM14_0644	putative fimbrial protein	1350	76854	85	660	56884	58	0.0040514509537055736	0.1233309666131125
CP001363		614019	614189		+	STM14_0645	STM14_0645	conserved hypothetical protein	10	591	2	7	651	2	0.4624650883878569	1.0
CP001363	614252			614328	+	argU	STM14_0646	tRNA	5	311	2	3	291	2	0.7073583309487481	1.0
CP001363	614475	614475	614287	614287	-	STM14_0647	STM14_0647	integrase	184	10505	36	97	8423	27	0.15857483193650185	0.8245405321022746
CP001363		615283	615441		+	STM14_0649	STM14_0649	hypothetical protein	7	434	1	1	109	0	0.00996872715203445	1.0
CP001363		617150	615498		-	STM14_0650	STM14_0650	putative inner membrane protein	312	17751	7	197	17030	6	0.5235831917475477	1.0
CP001363		618057	617131		-	yfdH	STM14_0651	putative glycosyltransferase	193	11009	7	122	10516	6	0.7187888628855708	1.0
CP001363		618416	618054		-	gtrA	STM14_0652	putative glycosyl translocase	55	3159	5	37	3255	5	0.9225147068120448	1.0
CP001363	618523			618632	+	STnc1870	-	sRNA	0	50	0	2	182	1	0.1249342687265574	1.0
CP001363	618678			618750	+	STM14_0653	STM14_0653	tRNA	2	129	1	0	52	0	0.6988253816008454	1.0
CP001363		619613	619284		-	STM14_0655	STM14_0655	sensor kinase	12	683	1	2	242	0	0.025662670609188996	1.0
CP001363	620806	620806	619952	619947	-	STM14_0657	STM14_0657	putative transcriptional regulator	330	18807	14	227	19605	13	0.9517922407279669	1.0
CP001363		621022	622347		+	STM14_0658	STM14_0658	pyridine nucleotide-disulfide oxidoreductase	242	13771	6	164	14169	6	0.9343617132280329	1.0
CP001363		622520	622266		-	STM14_0659	STM14_0659	hypothetical protein	6	360	0	2	182	0	0.3463707561024484	1.0
CP001363		622504	622740		+	STM14_0660	STM14_0660	putative periplasmic protein	0	27	0	4	364	0	4.54167e+09	1.0
CP001363		622753	623313		+	STM14_0661	STM14_0661	putative inner membrane protein	54	3091	3	33	2918	3	0.8144688575504757	1.0
CP001363	624576	624567	623392	623284	-	STM14_0662	STM14_0662	putative DNA repair ATPase	1729	98372	55	1181	101673	52	0.7904603268072581	1.0
CP001363	624893	624893	626287	626287	+	pheP	STM14_0663	phenylalanine transporter	446	25410	12	325	28043	12	0.7871379484862592	1.0
CP001363	627605	627576	626329	626325	-	ybdG	STM14_0664	hypothetical protein	1885	107267	57	1139	98052	47	0.23809221876108866	1.0
CP001363		627603	627788		+	STM14_0665	STM14_0665	conserved hypothetical protein	1	80	0	0	0	0	1.0	1.0
CP001363	627887	627887	629857	629906	+	apeE	STM14_0666	outer membrane esterase	1413	80394	27	1024	88183	27	0.3182036245104497	1.0
CP001363	630024	630024	632753	632769	+	STM14_0667	STM14_0667	putative inner membrane protein	1907	108498	26	1153	99268	22	0.2220957742859553	0.9698237432785516
CP001363	633867	633867	632881	632881	-	STM14_0668	STM14_0668	putative phosphosugar isomerase	1209	68811	46	830	71455	44	0.6046931114391831	1.0
CP001363	635009	634977	633934	633934	-	STM14_0669	STM14_0669	putative inner membrane protein	600	34183	21	389	33556	19	0.5860392176157144	1.0
CP001363	635866	635864	635010	635010	-	STM14_0670	STM14_0670	putative PTS system mannose-specific enzyme IID	476	27081	21	279	24072	17	0.17936494197470618	0.8660171888737466
CP001363		636610	635867		-	STM14_0671	STM14_0671	putative inner membrane protein	195	11129	9	154	13285	10	0.22787403349237206	1.0
CP001363		637095	636625	636617	-	STM14_0672	STM14_0672	putative PTS system mannose-specific enzyme IIAB	314	17895	25	202	17433	22	0.6080315460728152	1.0
CP001363	637522	637522	637073		-	STM14_0673	STM14_0673	putative PTS system mannose-specific enzyme IIAB	215	12266	18	153	13242	17	0.6323863915975061	1.0
CP001363	638375	638375	637722	637703	-	nfnB	STM14_0674	dihydropteridine reductase	3288	187092	189	2137	183977	171	0.7181558626975209	1.0
CP001363		638840	638472	638454	-	ybdF	STM14_0675	hypothetical protein	319	18148	32	192	16542	27	0.30128987207379543	1.0
CP001363	639421	639421	638840		-	STM14_0676	STM14_0676	putative regulatory protein	708	40278	45	452	38960	40	0.5585070636652816	1.0
CP001363		639577	639684		+	STM14_0677	STM14_0677	hypothetical protein	12	687	4	14	1286	7	0.006844415048414123	1.0
CP001363	639710	639710	640051	640051	+	STM14_0678	STM14_0678	putative regulatory protein	258	14722	28	145	12532	22	0.15684229792111212	0.8180703978097615
CP001363		640305	640057		-	ybdJ	STM14_0679	putative inner membrane protein	42	2445	6	19	1684	4	0.19201109916370906	1.0
CP001363		641490	640372		-	ybdK	STM14_0680	carboxylate-amine ligase	198	11304	6	105	9048	4	0.14091928631250455	1.0
CP001363		642206	641502		-	entD	STM14_0681	phosphopantetheinyltransferase component of enterobactin synthase multienzyme complex	26	1510	1	19	1700	1	0.4532956249471416	1.0
CP001363		644507	642252		-	fepA	STM14_0682	outer membrane receptor FepA	392	22351	6	328	28272	7	0.1431566803270332	1.0
CP001363		644635	644504		-	STM14_0683	STM14_0683	hypothetical protein	0	0	0	0	0	0	1.0	1.0
CP001363		644696	645910		+	fes	STM14_0684	enterobactin/ferric enterobactin esterase	66	3754	2	54	4733	2	0.34620800741621677	1.0
CP001363		645941	646159		+	ybdZ	STM14_0685	putative cytoplasmic protein	9	527	1	4	345	0	0.6198295957450976	1.0
CP001363		646156	650040		+	entF	STM14_0686	enterobactin synthase subunit F	291	16568	2	221	19086	2	0.43149492230695385	1.0
CP001363	650290	650290	651426	651444	+	fepE	STM14_0687	ferric enterobactin transport protein FepE	1836	104493	61	1006	86664	46	0.057283222593924404	0.5168750038683271
CP001363		652273	651479		-	fepC	STM14_0688	iron-enterobactin transporter ATP-binding protein	34	1958	1	20	1767	1	0.8532763198170955	1.0
CP001363		653259	652270		-	fepG	STM14_0689	iron-enterobactin transporter permease	77	4434	2	43	3761	2	0.4377415834819242	1.0
CP001363		654266	653259		-	fepD	STM14_0690	iron-enterobactin transporter membrane protein	78	4468	2	38	3342	2	0.1949286196925233	1.0
CP001363		654377	655621		+	ybdA	STM14_0691	enterobactin exporter EntS	37	2108	1	31	2690	1	0.2883905635682237	1.0
CP001363		656640	655684		-	fepB	STM14_0692	iron-enterobactin transporter periplasmic binding protein	88	5049	3	53	4619	2	0.6168838816233326	1.0
CP001363		656949	658124		+	entC	STM14_0693	isochorismate synthase	64	3650	2	59	5107	2	0.153858451135417	1.0
CP001363		658134	659744		+	entE	STM14_0694	enterobactin synthase subunit E	81	4626	1	60	5196	1	0.6652333378569759	1.0
CP001363		659758	660615		+	entB	STM14_0695	2,3-dihydro-2,3-dihydroxybenzoate synthetase	155	8818	6	112	9725	6	0.613833259207133	1.0
CP001363		660615	661370		+	entA	STM14_0696	2,3-dihydroxybenzoate-2,3-dehydrogenase	74	4215	3	43	3751	3	0.575584766363834	1.0
CP001363		661373	661786		+	ybdB	STM14_0697	hypothetical protein	104	5946	9	66	5700	8	0.7410188298885887	1.0
CP001363	661861	661861	661971		+	STM14_0698	STM14_0698	hypothetical protein	55	3153	18	22	1953	10	0.06076239521384224	1.0
CP001363		661968	664073	664073	+	cstA	STM14_0699	carbon starvation protein	5432	309046	97	4532	390146	113	0.005396944193384678	0.14118861930995907
CP001363	664074	664137	664334	664533	+	ybdD	STM14_0700	putative cytoplasmic protein	882	50218	168	706	60834	187	0.04821572803829819	0.4786164961169259
CP001363	665458	665458	664370	664333	-	ybdH	STM14_0701	hypothetical protein	380	21630	13	272	23424	13	0.7282253981991057	1.0
CP001363	665585	665585	666745	666755	+	ybdL	STM14_0702	putative aminotransferase	394	22450	12	298	25666	13	0.4919955303493464	1.0
CP001363		667363	666746	666716	-	ybdM	STM14_0703	putative transcriptional regulator	1034	58875	63	760	65476	64	0.22667198054585497	0.9788412631104977
CP001363	668571	668571	667336		-	ybdN	STM14_0704	putative 3'-phosphoadenosine 5'-phosphosulfate sulfotransferase	480	27322	14	206	17809	8	8.07334e+10	1.0
CP001363	669639	669639	668737	668737	-	ybdO	STM14_0705	putative transcriptional regulator	819	46599	34	375	32307	21	2.49108e+11	0.02141960133774339
CP001363	669817			669925	+	STnc3180	-	sRNA	0	45	0	1	151	0	0.6046799801883965	1.0
CP001363	670702	670702	669956	669922	-	dsbG	STM14_0706	disulfide isomerase/thiol-disulfide oxidase	1256	71464	63	726	62544	51	0.2619946803376317	1.0
CP001363	670848			670999	+	STnc070	-	sRNA	1690	96188	420	895	77046	309	0.05031862868868135	0.4928191322323616
CP001363	671000	671143	671706	671739	+	ahpC	STM14_0707	alkyl hydroperoxide reductase subunit C	17587	1000542	1177	11442	985046	1066	0.3002836277825145	1.0
CP001363	671740	671831	673513	673565	+	ahpF	STM14_0708	alkyl hydroperoxide reductase F52a subunit	2345	133455	52	1363	117374	42	0.025901615765925735	0.33654832751859504
CP001363		673845	674405		+	STM14_0709	STM14_0709	putative anaerobic dehydrogenase component	0	40	0	1	145	0	0.7073606757703962	1.0
CP001363		674398	676677		+	STM14_0710	STM14_0710	putative oxidoreductase protein	776	44146	12	523	45072	12	0.9649049230055892	1.0
CP001363		676674	677033		+	STM14_0711	STM14_0711	molybdopterin-containing oxidoreductase iron-sulfur subunit	111	6345	11	76	6555	11	0.9805267504683257	1.0
CP001363		677033	677800	677811	+	STM14_0712	STM14_0712	putative hydrogenase protein	543	30892	26	324	27927	22	0.22406253813723262	0.9747720688157732
CP001363	678296	678296	677868	677731	-	ybdQ	STM14_0713	putative universal stress protein	52359	2978647	4609	36921	3178341	4522	0.11988284886975163	0.7226340384963277
CP001363		678228	678434		+	STM14_0714	STM14_0714	hypothetical protein	3	201	0	4	363	1	0.06663256371601811	1.0
CP001363		678539	678399		-	STM14_0715	STM14_0715	hypothetical protein	4	282	1	4	373	1	0.24069120081035117	1.0
CP001363		678519	679757		+	ybdR	STM14_0716	putative dehydrogenase	171	9777	5	137	11829	5	0.22464366289915974	1.0
CP001363	680293	680250	679840	679831	-	rnk	STM14_0717	nucleoside diphosphate kinase regulator	602	34281	55	461	39714	58	0.33283376645110563	1.0
CP001363	680418			680323	-	sRNA10	-	sRNA	395	22484	155	173	14964	95	1.9626e+12	0.018812030334221234
CP001363	681291	681291	680485	680419	-	rna	STM14_0718	ribonuclease I	6633	377382	310	3790	326265	246	0.005360676156458169	0.14118861930995907
CP001363		682864	681401		-	citT	STM14_0719	citrate/succinate transport antiport protein	188	10732	4	118	10157	4	0.6870639259438213	1.0
CP001363		683798	682902		-	citG	STM14_0720	triphosphoribosyl-dephospho-CoA synthase	15	901	0	3	329	0	0.021229637125695845	1.0
CP001363		684321	683770		-	citX	STM14_0721	2'-(5''-triphosphoribosyl)-3'-dephospho-CoA:apo- citrate lyase	27	1545	1	10	923	1	0.21959998128539251	1.0
CP001363		685854	684325		-	citF	STM14_0722	citrate lyase alpha chain/citrate-ACP transferase	53	3068	1	19	1678	0	0.01903803810012431	1.0
CP001363		686772	685864		-	citE	STM14_0723	citrate lyase beta chain	30	1715	1	23	2027	1	0.39578843994667745	1.0
CP001363		687065	686769		-	citD	STM14_0724	citrate lyase subunit gamma	4	227	0	2	206	0	0.7797490278400868	1.0
CP001363		688138	687062		-	citC	STM14_0725	citrate lyase synthetase	27	1539	0	14	1273	0	0.7907950093966718	1.0
CP001363		688331	688513		+	STM14_0726	STM14_0726	conserved hypothetical protein	2	161	0	1	121	0	0.6196411495335261	1.0
CP001363		688523	690184		+	dpiB	STM14_0727	sensory histidine kinase	448	25541	10	268	23126	8	0.2307563905933121	1.0
CP001363		690153	690833	690850	+	dpiA	STM14_0728	two-component response regulator DpiA	404	23019	22	242	20871	18	0.2573216692080225	1.0
CP001363	690998			690852	-	STnc3550	-	sRNA	120	6836	30	64	5534	22	0.23308712600628226	0.9909059210894244
CP001363	692272	692272	690887		-	dcuC	STM14_0729	C4-dicarboxylate transporter DcuC	1042	59279	28	568	48929	21	0.04582508435149445	0.4635627477563807
CP001363		692333	692443		+	STM14_0730	STM14_0730	hypothetical protein	0	0	0	0	0	0	1.0	1.0
CP001363	692651	692651	693223	693410	+	pagP	STM14_0731	palmitoyl transferase for Lipid A	1070	60878	70	453	39063	41	5.72005e+08	0.001753926356327107
CP001363	693411	693411	693620	693656	+	cspE	STM14_0732	cold shock protein CspE	104522	5946109	18799	69663	5996903	17432	0.5674303844737432	1.0
CP001363	694061	694061	693678	693664	-	ccrB	STM14_0733	camphor resistance protein CrcB	530	30189	52	323	27820	44	0.28467799724307613	1.0
CP001363		694152	694940		+	ybeM	STM14_0734	putative hydrolase	85	4891	4	60	5234	4	0.8340645933930881	1.0
CP001363		694969	695076		+	STM14_0735	STM14_0735	hypothetical protein	37	2112	12	20	1726	9	0.5533034461204169	1.0
CP001363		695069	695272	695312	+	tatE	STM14_0736	twin arginine translocase protein E	2397	136384	443	966	83199	248	1.94468e+08	1.42132e+11
CP001363	696323	696323	695358	695317	-	lipA	STM14_0737	lipoyl synthase	7155	407066	279	4713	405725	256	0.37900088724876946	1.0
CP001363		696498	696364		-	STM14_0738	STM14_0738	hypothetical protein	26	1494	7	21	1857	8	0.2587321412141987	1.0
CP001363	697482	697482	696529	696529	-	ybeF	STM14_0739	putative DNA-binding transcriptional regulator	378	21528	14	190	16436	10	0.013613556258312854	1.0
CP001363		697727	697584		-	STM14_0740	STM14_0740	hypothetical protein	2	131	0	1	109	0	0.4308733476846167	1.0
CP001363	698425	698425	697784	697764	-	lipB	STM14_0741	lipoyltransferase	427	24323	25	217	18750	17	0.01278038042682987	0.22373318669363546
CP001363		698354	698719		+	STM14_0742	STM14_0742	hypothetical protein	27	1564	2	12	1046	1	0.36673945144751	1.0
CP001363	698788	698788	698525	698476	-	ybeD	STM14_0743	hypothetical protein	2506	142575	358	1552	133627	308	0.11319192254760552	0.7060746346544078
CP001363	700199	700108	698897	698847	-	dacA	STM14_0744	D-alanyl-D-alanine carboxypeptidase fraction A	1718	97753	53	1168	100609	50	0.806627724707055	1.0
CP001363		700128	700277		+	STM14_0745	STM14_0745	hypothetical protein	5	331	1	0	0	0	4.45365e+07	1.0
CP001363	701393	701393	700248	700244	-	rlpA	STM14_0746	rare lipoprotein A	2013	114524	66	1188	102351	54	0.10084715241132818	0.6738894858846124
CP001363		702516	701404		-	mrdB	STM14_0747	cell wall shape-determining protein	309	17601	10	157	13548	7	0.016592198153464018	1.0
CP001363	704420	704420	702519	702517	-	mrdA	STM14_0748	penicillin-binding protein 2	792	45088	15	536	46145	14	0.9960255336874005	1.0
CP001363	704921	704918	704451	704421	-	ybeA	STM14_0749	SPOUT methyltransferase superfamily protein	757	43107	61	546	47024	61	0.5848769116142185	1.0
CP001363	705297	705239	704922	704922	-	ybeB	STM14_0750	hypothetical protein	684	38929	81	394	33982	65	0.11850692333564135	0.7215540273669839
CP001363	706234	706176	705568	705568	-	cobC	STM14_0751	alpha ribazole-5'-P phosphatase	1018	57947	63	564	48587	48	0.06695525109168672	0.5587906504813619
CP001363	706273	706273	707367	707693	+	cobD	STM14_0752	threonine-phosphate decarboxylase	2041	116158	70	1137	97959	54	0.027857841922847102	0.3508397228642321
CP001363	707984	707983	707342	707342	-	nadD	STM14_0753	nicotinic acid mononucleotide adenylyltransferase	269	15325	15	173	14960	14	0.6272222291631797	1.0
CP001363		709016	707985	707985	-	holA	STM14_0754	DNA polymerase III subunit delta	1587	90295	58	928	79957	47	0.33215167096535747	1.0
CP001363	709620	709606	709016		-	rlpB	STM14_0755	LPS-assembly lipoprotein RplB	3583	203855	229	2628	226310	233	0.2480805242003657	1.0
CP001363	712446	712446	709621	709621	-	leuS	STM14_0756	hypothetical protein	12549	713903	167	8025	690828	149	0.010176362703228387	0.19767838114875874
CP001363	712491	712491	712781	712781	+	STM14_0757	STM14_0757	putative hydrolase	294	16759	38	243	20929	43	0.15133534597323878	0.8036130263150756
CP001363	712782	712798	713970	713970	+	STM14_0758	STM14_0758	putative hydrolase	2410	137122	77	1592	137113	71	0.4230398543822765	1.0
CP001363	713983	714020	714973	714973	+	STM14_0759	STM14_0759	2-keto-3-deoxygluconate permease	479	27299	18	334	28795	18	0.9384207546859828	1.0
CP001363	715040	715041	716969	717061	+	STM14_0760	STM14_0760	putative sigma-54 dependent transcriptional regulator	6214	353521	121	3803	327409	103	0.08478109779868825	0.6250527691129323
CP001363	717062	717062	717535	717864	+	ybeL	STM14_0761	hypothetical protein	6599	375430	525	3824	329210	423	0.010104965251534245	0.19694577275240244
CP001363		718569	717574		-	ybeQ	STM14_0762	TPR repeat-containing protein	186	10619	7	106	9141	5	0.3311147722969198	1.0
CP001363		718694	719401		+	ybeR	STM14_0763	putative cytoplasmic protein	79	4525	4	35	3055	2	0.08437097229220174	1.0
CP001363		719398	720831		+	ybeS	STM14_0764	putative molecular chaperone	221	12585	5	149	12911	5	0.9061831918801179	1.0
CP001363		721536	723008		+	ybeV	STM14_0766	putative molecular chaperone	152	8669	3	140	12085	5	0.039017922349217596	1.0
CP001363	724709	724709	723030	722952	-	hscC	STM14_0767	putative heatshock protein	2732	155448	61	1687	145250	52	0.12343571428680353	0.7327194126243048
CP001363	726023	726023	724785	724784	-	STM14_0768	STM14_0768	putative cytoplasmic protein	3133	178282	95	2286	196808	96	0.24240084184805002	1.0
CP001363	726990	726990	726055	726024	-	rihA	STM14_0769	ribonucleoside hydrolase 1	3766	214287	152	2632	226584	147	0.5900820181777805	1.0
CP001363		727832	727107	727099	-	gltL	STM14_0770	glutamate/aspartate transporter	1285	73132	66	1007	86702	72	0.08514326793556656	0.6250527691129323
CP001363		728506	727832		-	gltK	STM14_0771	glutamate/aspartate transporter	604	34395	33	522	45005	40	0.03805103627151623	0.4193436243403783
CP001363	729257	729246	728506		-	gltJ	STM14_0772	glutamate/aspartate transporter	863	49096	43	691	59516	49	0.05293007257951299	0.4991647328587297
CP001363	729410			729258	-	sroC	-	sRNA	973	55390	240	804	69293	276	0.01651753163744903	0.2561750861648925
CP001363	730332	730332	729406		-	gltI	STM14_0773	glutamate and aspartate transporter subunit	7140	406213	290	5186	446510	294	0.7438184762468548	1.0
CP001363		730309	730596		+	STM14_0774	STM14_0774	hypothetical protein	18	1073	2	8	694	1	0.43646699630833735	1.0
CP001363	732212	732207	730669	730669	-	lnt	STM14_0775	apolipoprotein N-acyltransferase	1141	64911	28	703	60543	24	0.5737684882247901	1.0
CP001363		733105	732227	732213	-	ybeX	STM14_0776	putative transport protein	4368	248541	187	2690	231640	160	0.3129812359139769	1.0
CP001363	733251	733251	733102		-	STM14_0777	STM14_0777	conserved hypothetical protein	442	25159	111	282	24293	98	0.48077301650384635	1.0
CP001363		733736	733263	733254	-	ybeY	STM14_0778	putative metalloprotease	1973	112289	157	1367	117742	151	0.9387501535620423	1.0
CP001363	734818	734818	733733		-	phoL	STM14_0779	putative phosphate starvation-inducible protein	3956	225081	137	2495	214849	120	0.48585840692674614	1.0
CP001363		734957	734838		-	STM14_0780	STM14_0780	hypothetical protein	18	1029	5	12	1034	5	0.5415426331128523	1.0
CP001363	736408	736408	734984	734968	-	miaB	STM14_0781	rRNA modification protein	3557	202397	94	2314	199234	85	0.7413027779702615	1.0
CP001363	736552	736552	737727	737858	+	ubiF	STM14_0782	2-octaprenyl-3-methyl-6-methoxy-1,4-benzoquinol hydroxylase	4512	256732	144	3003	258546	134	0.9481230421603373	1.0
CP001363		738369	737794		-	STM14_0783	STM14_0783	putative inner membrane protein	33	1926	2	9	793	0	0.005985382593304226	1.0
CP001363	738579			738505	-	glnX	STM14_0784	tRNA	364	20720	183	201	17355	141	0.09646665439204374	0.6581569757646205
CP001363	738697			738623	-	glnV	STM14_0785	tRNA	628	35773	316	289	24930	202	8.24923e+11	0.04299450009922362
CP001363	738820			738744	-	metU	STM14_0786	tRNA	1071	60942	525	635	54747	434	0.2991051664063455	1.0
CP001363	738910			738836	-	glnW	STM14_0787	tRNA	1351	76887	680	934	80462	654	0.5587259867594525	1.0
CP001363	739020			738946	-	glnU	STM14_0788	tRNA	1607	91447	809	1067	91891	747	0.8809226144506914	1.0
CP001363	739128			739044	-	leuW	STM14_0789	tRNA	1710	97308	760	1122	96602	693	0.9443271110001682	1.0
CP001363	739213			739137	-	metT	STM14_0790	tRNA	449	25559	220	260	22403	177	0.14642226170192682	0.7944047185209882
CP001363		739310	739477		+	STM14_0791	STM14_0791	hypothetical protein	2	133	0	2	243	0	0.11142490918329041	1.0
CP001363	739406			739562	+	STnc3290	-	sRNA	27	1537	6	9	830	3	0.12288910892286162	1.0
CP001363	741100	741100	739436	739423	-	asnB	STM14_0792	asparagine synthetase B	4845	275664	109	3092	266237	97	0.49058152098658087	1.0
CP001363	742188	742142	741390	741379	-	nagD	STM14_0793	UMP phosphatase	873	49717	43	560	48207	39	0.6673900080503181	1.0
CP001363	743409	743409	742189	742189	-	nagC	STM14_0794	N-acetylglucosamine operon transcriptional repressor	1767	100528	54	1097	94481	47	0.5074396538938287	1.0
CP001363	744605	744568	743414	743410	-	nagA	STM14_0795	N-acetylglucosamine-6-phosphate deacetylase	2596	147726	84	1662	143099	75	0.2554608970817969	1.0
CP001363	745428	745428	744628	744628	-	nagB	STM14_0796	glucosamine-6-phosphate deaminase	2189	124555	103	1429	123034	93	0.3588222410528855	1.0
CP001363		745595	745470		-	STM14_0797	STM14_0797	hypothetical protein	1	80	0	0	77	0	0.46730565910034194	1.0
CP001363	745755	745755	747707	747774	+	nagE	STM14_0798	N-acetyl glucosamine specific PTS system components IIABC	5615	319482	108	4263	367041	114	0.1463269850944252	0.7944047185209882
CP001363	747918	747918	749585	749620	+	glnS	STM14_0799	glutaminyl-tRNA synthetase	6557	373042	148	4486	386238	141	0.8532455548884684	1.0
CP001363	749725			749616	-	STnc3300	-	sRNA	3	216	1	5	485	2	0.01608259026102263	1.0
CP001363		749621	749734		+	STM14_0800	STM14_0800	hypothetical protein	6	354	2	2	214	1	0.572205162028789	1.0
CP001363	749864	749864	750154		+	STM14_0801	STM14_0801	hypothetical protein	264	15071	34	183	15780	33	0.9263201168742097	1.0
CP001363		750031	751437	751486	+	ybfM	STM14_0802	putative outer membrane protein	2715	154476	72	1688	145373	63	0.14601792373297917	0.7934635688352502
CP001363	751487	751487	751819	751842	+	ybfN	STM14_0803	putative lipoprotein	933	53111	105	641	55182	101	0.6705111277377849	1.0
CP001363		753172	751868		-	citA	STM14_0804	citrate-proton symporter	314	17867	9	195	16794	7	0.4254580398637931	1.0
CP001363		754362	753223		-	citB	STM14_0805	citrate utilization protein b	105	6023	3	62	5342	2	0.483951509459746	1.0
CP001363		755752	754349		-	STM14_0806	STM14_0806	tricarballylate dehydrogenase	240	13667	6	140	12087	5	0.32232025555681504	1.0
CP001363	756776	756776	755850	755845	-	STM14_0807	STM14_0807	putative transcriptional regulator	554	31561	22	302	26042	17	0.056405137577420224	0.5121102668746282
CP001363	757403	757343	756891	756866	-	fur	STM14_0808	ferric uptake regulator	6024	342717	502	3561	306579	413	0.03187301454784445	0.38345990959104215
CP001363		757442	757591		+	STM14_0809	STM14_0809	hypothetical protein	8	490	2	14	1263	5	9.59362e+09	1.0
CP001363	757522			757463	-	sRNA9	-	sRNA	64	3644	40	34	2931	29	0.36615198239983393	1.0
CP001363	758254	758254	757625	757523	-	fldA	STM14_0810	flavodoxin FldA	2971	169044	178	1734	149325	144	0.027113560007946805	0.34614188944643004
CP001363	758599	758599	758318	758318	-	ybfE	STM14_0811	LexA regulated protein	167	9551	22	70	6036	13	0.00656639898543158	0.1517538927581757
CP001363		758607	758720		+	STM14_0812	STM14_0812	hypothetical protein	26	1490	8	18	1572	8	0.5894860414788022	1.0
CP001363	759503	759503	758733	758732	-	ybfF	STM14_0813	hypothetical protein	611	34779	29	398	34318	27	0.624677861765835	1.0
CP001363	759655	759655	760230	760230	+	seqA	STM14_0814	replication initiation regulator SeqA	3533	200999	231	2147	184846	195	0.21139251265319647	0.9478619796650611
CP001363	760231	760255	761895	761920	+	pgm	STM14_0815	phosphoglucomutase	10502	597492	241	6625	570347	212	0.0032143818223019766	0.10270213396174677
CP001363	762531	762495	762010	761943	-	STM14_0816	STM14_0816	putative cytoplasmic protein	1002	57019	77	570	49134	61	0.12241008340149057	0.7295940444938994
CP001363		763879	762560	762547	-	potE	STM14_0817	putrescine transporter	5446	309865	155	3006	258800	119	0.005525357946529475	0.14169635049718354
CP001363	766192	766074	763876		-	speF	STM14_0818	ornithine decarboxylase	8553	486574	146	4167	358752	99	1.01572e+09	5.93893e+10
CP001363	766511	766318	766193	766193	-	STM14_0819	STM14_0819	hypothetical protein	1797	102244	538	933	80389	389	0.021511957060087978	0.3045530579426983
CP001363		766472	766585		+	STM14_0820	STM14_0820	conserved hypothetical protein	2	120	0	0	0	0	1.0	1.0
CP001363		767513	766836	766836	-	kdpE	STM14_0821	DNA-binding transcriptional activator KdpE	906	51569	50	523	45081	40	0.16074865376378542	0.8256811799206856
CP001363		770194	767510		-	kdpD	STM14_0822	sensor protein KdpD	1481	84283	20	935	80553	18	0.7946294680092065	1.0
CP001363		770775	770191		-	kdpC	STM14_0823	potassium-transporting ATPase subunit C	114	6535	7	47	4094	4	0.017829267004969424	1.0
CP001363		772832	770784		-	kdpB	STM14_0824	potassium-transporting ATPase subunit B	144	8195	2	91	7889	2	0.7239178919964976	1.0
CP001363		774532	772853		-	kdpA	STM14_0825	potassium-transporting ATPase subunit A	37	2159	0	17	1520	0	0.2647965724198791	1.0
CP001363		774729	774532		-	STM14_0826	STM14_0826	K+-transporting ATPase, F subunit	3	221	0	0	0	0	0.08273820757388274	1.0
CP001363	774951	774958	775164	775196	+	ybfA	STM14_0827	putative periplasmic protein	8011	455734	1461	5887	506841	1494	0.7206638328788454	1.0
CP001363		775275	776696		+	phrB	STM14_0828	deoxyribodipyrimidine photolyase	364	20746	9	217	18744	8	0.2934141786538495	1.0
CP001363	778330	778330	776735	776719	-	ybgH	STM14_0829	POT family transport protein	1079	61421	25	672	57927	22	0.6225478075532752	1.0
CP001363	778545	778545	779288	779297	+	ybgI	STM14_0830	putative hydrolase-oxidase	3057	173947	155	2081	179181	147	0.865905252830821	1.0
CP001363	779301	779304	779960		+	ybgJ	STM14_0831	putative carboxylase	1861	105880	106	1333	114825	106	0.6452453666871407	1.0
CP001363		779954	780886		+	ybgK	STM14_0832	putative carboxylase	2208	125617	89	1617	139278	91	0.6654363445981964	1.0
CP001363		780876	781610	781627	+	ybgL	STM14_0833	hypothetical protein	1011	57555	51	687	59147	49	0.6976516517947995	1.0
CP001363		781934	782065		+	STM14_0834	STM14_0834	putative cytoplasmic protein	15	870	4	3	282	1	0.007445020455003251	1.0
CP001363	782125	782125	782691	782691	+	STM14_0835	STM14_0835	putative phage integrase	297	16908	19	161	13869	14	0.05768549025868919	1.0
CP001363		783151	783486		+	STM14_0836	STM14_0836	putative inner membrane protein	46	2620	5	34	2941	5	0.6418606727659342	1.0
CP001363		783488	784228		+	STM14_0837	STM14_0837	putative cytoplasmic protein	88	5006	4	58	5020	4	0.9289699255484304	1.0
CP001363		784514	785665		+	STM14_0838	STM14_0838	putative UDP-galactopyranose mutase	18	1053	0	14	1268	0	0.23996679506917903	1.0
CP001363		785662	786558		+	STM14_0839	STM14_0839	putative glycosyl transferase	12	717	0	11	972	0	0.12738782996360837	1.0
CP001363		786571	787704		+	STM14_0840	STM14_0840	putative glycosyl transferase	18	1027	0	8	729	0	0.6492638967906674	1.0
CP001363		787833	788603		+	STM14_0841	STM14_0841	putative ABC transporter permease protein	9	562	0	1	120	0	7.31963e+11	1.0
CP001363		788607	789317		+	STM14_0842	STM14_0842	putative ABC-type polysaccharide/polyol phosphate transport system ATPase component	23	1340	1	16	1402	1	0.5396772703365863	1.0
CP001363		789411	791189		+	STM14_0843	STM14_0843	putative glycosyltransferase	38	2184	0	13	1153	0	0.04203486041649448	1.0
CP001363		791382	792215		+	STM14_0844	STM14_0844	putative glycosyltransferase	11	635	0	11	968	0	0.06125665968542898	1.0
CP001363		792273	794168		+	STM14_0845	STM14_0845	putative glycosyl transferase	48	2731	0	32	2833	0	0.884352991148183	1.0
CP001363		794236	794373		+	STM14_0846	STM14_0846	putative cytoplasmic protein	0	9	0	1	86	0	0.8921767989254373	1.0
CP001363	794422	794422	795213	795213	+	nei	STM14_0847	endonuclease VIII	1514	86160	72	820	70646	54	0.09679932323615008	0.6588889906423393
CP001363		796314	795268		-	abrB	STM14_0848	putative transport protein	391	22277	14	232	19985	11	0.23709409730527348	1.0
CP001363	797964	797734	796451	796370	-	gltA	STM14_0849	type II citrate synthase	44170	2512759	1299	33099	2849382	1354	0.10197716483979041	0.6752666849583857
CP001363		797694	798080		+	STM14_0850	STM14_0850	putative inner membrane protein	8	492	0	3	295	0	0.5012531256365247	1.0
CP001363	798344	798489	798878		+	sdhC	STM14_0851	succinate dehydrogenase cytochrome b556 large membrane subunit	8364	475859	810	5143	442745	693	0.0339927119819176	0.39592706565392866
CP001363		798872	799219		+	sdhD	STM14_0852	succinate dehydrogenase cytochrome b556 small membrane subunit	5721	325462	620	4120	354734	622	0.48898917639258943	1.0
CP001363		799219	800985	800987	+	sdhA	STM14_0853	succinate dehydrogenase flavoprotein subunit	11928	678613	254	10926	940631	324	0.1361455118516677	0.7639029754432055
CP001363	800988	800999	801718	801908	+	sdhB	STM14_0854	succinate dehydrogenase iron-sulfur subunit	15689	892560	823	12654	1089357	923	0.5710362195546115	1.0
CP001363	801962	802242	805043	805043	+	kgd	STM14_0855	alpha-ketoglutarate decarboxylase	48706	2770840	656	39464	3397279	740	0.8040634583468217	1.0
CP001363	805044	805058	806266	806287	+	sucB	STM14_0856	dihydrolipoamide acetyltransferase	26090	1484244	815	20567	1770505	893	0.11291133802825364	0.7060746346544078
CP001363	806288	806408	807574		+	sucC	STM14_0857	succinyl-CoA synthetase subunit beta	14772	840355	478	13018	1120675	586	0.24663938724238518	1.0
CP001363		807574	808443		+	sucD	STM14_0858	succinyl-CoA synthetase subunit alpha	14822	843204	643	12809	1102656	773	0.3017068565596602	1.0
CP001363	808432			808515	+	rybD	STnc830	sRNA	1859	105797	836	1410	121442	882	0.2912231228572614	1.0
CP001363		808472	808597	808597	+	STM14_0859	STM14_0859	hypothetical protein	444	25270	133	327	28180	136	0.7263193093069696	1.0
CP001363		809962	809819		-	STM14_0860	STM14_0860	hypothetical protein	1	59	0	0	59	0	0.5049072104120405	1.0
CP001363	809868	810026	811594	811609	+	cydA	STM14_0861	cytochrome d terminal oxidase polypeptide subunit I	31751	1806261	764	22311	1920692	747	0.032980443998801935	0.39177890014734323
CP001363	811610	811610	812749	812749	+	cydB	STM14_0862	cytochrome d terminal oxidase polypeptide subunit II	16795	955478	556	12890	1109695	594	0.8621151352524328	1.0
CP001363	812750	812764	812877		+	ybgT	STM14_0863	putative outer membrane lipoprotein	4263	242539	1412	2884	248350	1329	0.8661647245199406	1.0
CP001363		812877	813017		+	STM14_0864	STM14_0864	hypothetical protein	1841	104776	493	1287	110837	479	0.7958797473728815	1.0
CP001363		813014	813295	813325	+	ybgE	STM14_0865	hypothetical protein	1749	99521	234	1401	120611	261	0.0678455742301781	0.561093454772067
CP001363	813524	813524	813928		+	ybgC	STM14_0866	acyl-CoA thioester hydrolase YbgC	701	39908	65	382	32906	49	0.03826423832330004	0.4199936093421714
CP001363		813925	814617	814620	+	tolQ	STM14_0867	colicin uptake protein TolQ	1392	79237	75	841	72400	63	0.5189321636504398	1.0
CP001363	814621	814621	815049	815113	+	tolR	STM14_0868	colicin uptake protein TolR	756	43050	66	470	40518	57	0.43066893960472286	1.0
CP001363	815114	815114	816337	816388	+	tolA	STM14_0869	cell envelope integrity inner membrane protein TolA	680	38699	20	523	45025	22	0.2925764902513835	1.0
CP001363	816461	816461	817753	817753	+	tolB	STM14_0870	translocation protein TolB	5092	289725	148	3299	284025	134	0.5365150760033883	1.0
CP001363	817754	817788	818312	818321	+	pal	STM14_0871	peptidoglycan-associated outer membrane lipoprotein	14513	825670	1044	11430	984006	1144	0.6974569578804035	1.0
CP001363	818322	818322	819110	819125	+	ybgF	STM14_0872	hypothetical protein	5069	288383	242	3486	300109	232	0.9077176631727358	1.0
CP001363		819254	818715		-	STM14_0873	STM14_0873	hypothetical protein	13	752	0	9	792	0	0.4654271962844637	1.0
CP001363	819275			819350	+	lysT	STM14_0874	tRNA	415	23659	206	272	23436	188	0.6393124239625196	1.0
CP001363	819482			819557	+	valT	STM14_0875	tRNA	2242	127576	1114	1181	101697	816	0.0025547339235673823	0.08786781912410872
CP001363	819561			819636	+	lysW	STM14_0876	tRNA	898	51130	446	519	44713	359	0.16139492810224995	0.827364586829999
CP001363	819686			819761	+	lysY	STM14_0877	tRNA	370	21081	184	211	18204	146	0.15348566659763305	0.8096809065760595
CP001363	819896			819971	+	lysZ	STM14_0878	tRNA	212	12091	105	124	10730	86	0.36861154594251905	1.0
CP001363		820322	820227		-	STM14_0879	STM14_0879	hypothetical protein	2	139	0	0	60	0	0.6831796044727614	1.0
CP001363		820575	821618		+	nadA	STM14_0880	quinolinate synthetase	278	15822	10	209	18020	10	0.47313279838577615	1.0
CP001363	821643	821643	822362	822380	+	pnuC	STM14_0881	nucleoside/purine/pyrimidine transporter	356	20264	18	175	15144	12	0.008677110238793577	1.0
CP001363	823297	823297	822359	822354	-	ybgR	STM14_0882	zinc transporter ZitB	726	41340	29	513	44165	28	0.7528459000027963	1.0
CP001363	823794	823794	823408	823389	-	ybgS	STM14_0883	hypothetical protein	714	40656	69	463	39889	62	0.6524252790947106	1.0
CP001363	823985	823985	825166	825197	+	aroG	STM14_0884	phospho-2-dehydro-3-deoxyheptonate aldolase	4512	256713	144	2332	200795	103	0.0011835034615321994	0.05621967578629436
CP001363	825805	825805	825260	825260	-	STM14_0885	STM14_0885	fumarate hydratase	308	17552	21	213	18412	20	0.953392205564782	1.0
CP001363	826665	826665	825820		-	STM14_0886	STM14_0886	fumarate hydratase	289	16454	12	176	15218	10	0.33907411181214175	1.0
CP001363	826795	826795	827685	827685	+	STM14_0887	STM14_0887	transcriptional regulator	576	32816	24	320	27600	18	0.07342808270920577	0.5825427401744777
CP001363		828669	827686		-	STM14_0888	STM14_0888	transcriptional regulator	159	9083	6	85	7360	4	0.18488233754606964	1.0
CP001363		828913	830160		+	STM14_0889	STM14_0889	putative cation transporter	28	1648	0	4	425	0	8.53175e+09	1.0
CP001363		830210	830455		+	dcoC	STM14_0890	oxaloacetate decarboxylase subunit gamma	2	169	0	3	304	0	0.058009955488352256	1.0
CP001363		832259	833560		+	dcoB	STM14_0892	oxaloacetate decarboxylase beta chain	44	2504	1	44	3863	1	0.06874946921641985	1.0
CP001363		833679	834377		+	STM14_0893	STM14_0893	putative cytoplasmic protein	107	6090	5	66	5743	5	0.6785077931436614	1.0
CP001363		834757	835836		+	STM14_0894	STM14_0894	putative ABC transport protein	96	5514	3	36	3167	1	0.009379064848728982	1.0
CP001363		835836	836612		+	STM14_0895	STM14_0895	putative ABC-type cobalamin/Fe3+-siderophore transport component	59	3360	2	37	3219	2	0.8414411034385205	1.0
CP001363	837455	837455	836703	836675	-	gpmA	STM14_0896	phosphoglyceromutase	11364	646532	570	8867	763387	618	0.4412059246296632	1.0
CP001363		837664	837473		-	STM14_0897	STM14_0897	hypothetical protein	26	1520	5	19	1689	5	0.48385563847143287	1.0
CP001363		838719	837679	837665	-	galM	STM14_0898	aldose 1-epimerase	6175	351302	224	4300	370202	217	0.8639095283377737	1.0
CP001363	839861	839861	838713		-	galK	STM14_0899	galactokinase	3713	211273	122	2773	238761	126	0.17542158429711396	0.8606191785303944
CP001363	840910	840910	839864	839862	-	galT	STM14_0900	galactose-1-phosphate uridylyltransferase	1966	111897	70	1415	121810	71	0.7463721259043143	1.0
CP001363	841937	841937	840921	840917	-	galE	STM14_0901	UDP-galactose-4-epimerase	2350	133733	87	1615	139075	83	0.7442989633714598	1.0
CP001363		843068	842160		-	STM14_0902	STM14_0902	putative inner membrane protein	51	2955	2	53	4575	3	0.06441458524243028	1.0
CP001363		843123	843230		+	STM14_0903	STM14_0903	hypothetical protein	0	0	0	0	0	0	1.0	1.0
CP001363	844721	844714	843239	843239	-	modF	STM14_0904	putative molybdenum transport ATP-binding protein ModF	1342	76344	34	745	64161	26	0.14407557279829092	0.7887732904041265
CP001363	845570	845570	844782	844722	-	modE	STM14_0905	DNA-binding transcriptional regulator ModE	1270	72272	60	705	60746	47	0.12386211705780209	0.7337606873728154
CP001363	845597	845597	845848	845934	+	STM14_0906	STM14_0906	hypothetical protein	478	27209	71	322	27764	67	0.7450768180114321	1.0
CP001363	846015	846015	846788		+	modA	STM14_0907	molybdate transporter periplasmic protein	1323	75289	64	976	84091	66	0.23900910602013115	1.0
CP001363		846788	847477	847477	+	modB	STM14_0908	molybdate ABC transporter permease protein	1239	70531	67	775	66767	59	0.7339658650366804	1.0
CP001363	847478	847480	848538	848582	+	modC	STM14_0909	molybdate transporter ATP-binding protein	1448	82374	51	857	73844	42	0.40636736471277884	1.0
CP001363	849357	849357	848539	848489	-	ybhA	STM14_0910	phosphotransferase	1215	69149	56	812	69909	52	0.7842741321008494	1.0
CP001363	849452	849521	850516	850605	+	ybhE	STM14_0911	6-phosphogluconolactonase	3544	201618	134	2387	205564	125	0.9064231335099827	1.0
CP001363	851943	851943	850660	850643	-	ybhC	STM14_0912	putative pectinesterase	2430	138269	71	1757	151312	71	0.6900491042938274	1.0
CP001363	852181	852181	853404		+	hutI	STM14_0913	imidazolonepropionase	2637	150061	81	1734	149293	74	0.4560522528522256	1.0
CP001363		853401	854342	854368	+	hutG	STM14_0914	formimidoylglutamase	1708	97175	68	1121	96506	62	0.9495589520134151	1.0
CP001363	854369	854387	855112	855144	+	hutC	STM14_0915	histidine utilization repressor	1184	67401	61	756	65141	54	0.870774350329355	1.0
CP001363	856941	856996	858516	858516	+	hutH	STM14_0917	histidine ammonia-lyase	1076	61245	26	837	72114	28	0.08402220606107925	0.6249891921132769
CP001363	859077	859077	858601	858599	-	ybhB	STM14_0918	putative kinase inhibitor protein	705	40146	55	480	41358	52	0.9840932661765062	1.0
CP001363		860424	859135		-	bioA	STM14_0919	adenosylmethionine--8-amino-7-oxononanoate transaminase	125	7142	3	75	6456	3	0.5016970752189448	1.0
CP001363		860511	861551		+	bioB	STM14_0920	biotin synthetase	40	2286	1	26	2244	1	0.9962669325197944	1.0
CP001363		861548	862705		+	bioF	STM14_0921	8-amino-7-oxononanoate synthase	60	3460	1	13	1146	0	5.23008e+08	1.0
CP001363		862689	863444		+	bioC	STM14_0922	biotin biosynthesis protein BioC	14	808	0	10	870	0	0.41380124742966706	1.0
CP001363		863437	864123		+	bioD_1	STM14_0923	dithiobiotin synthetase	24	1406	1	11	946	0	0.44785417849907455	1.0
CP001363		864209	864493		+	STM14_0924	STM14_0924	hypothetical protein	24	1395	3	12	1083	2	0.7453366435639492	1.0
CP001363	864477			864415	-	STnc3340	-	sRNA	18	1065	11	4	355	3	0.005607525966057431	1.0
CP001363		864550	864777		+	STM14_0925	STM14_0925	hypothetical protein	37	2139	6	18	1609	4	0.3758935587069891	1.0
CP001363		864774	866795	866795	+	uvrB	STM14_0926	excinuclease ABC subunit B	2320	132026	43	1440	123995	37	0.12656889094253146	0.7413099591326713
CP001363		867104	867277		+	STM14_927	STM14_927	putative cytoplasmic protein	3	218	0	3	310	1	0.1978900514728177	1.0
CP001363	867285	867285	869582	869742	+	slrP	STM14_928	leucine-rich repeat-containing protein	1071	60981	17	880	75825	20	0.024879883877166876	0.3321294087438236
CP001363	870599	870582	869674	869506	-	ybhK	STM14_929	putative cytoplasmic protein	4867	276908	202	2858	246087	165	0.07746243111927441	0.597661749323779
CP001363	870877	870979	871968	871989	+	moaA	STM14_930	molybdenum cofactor biosynthesis protein A	4966	282556	189	3285	282815	174	0.7664057678544758	1.0
CP001363	871990	871990	872502	872504	+	moaB	STM14_931	molybdopterin biosynthetic protein B	2888	164311	212	1973	169863	202	0.9569006641982112	1.0
CP001363	872505	872505	872990		+	moaC	STM14_932	molybdenum cofactor biosynthesis protein C	2336	132940	181	1619	139388	175	0.819524478293885	1.0
CP001363		872983	873228	873229	+	moaD	STM14_933	molybdopterin synthase small subunit	867	49326	133	593	51108	126	0.8058303944979602	1.0
CP001363	873230	873230	873682	873729	+	moaE	STM14_934	molybdopterin synthase large subunit	763	43457	63	509	43851	59	0.8720886572312637	1.0
CP001363	873730	873730	874434	874458	+	ybhL	STM14_935	putative permease	6497	369635	348	4117	354461	306	0.2191492569628454	0.9670684569522694
CP001363		874479	874667		+	STM14_936	STM14_936	hypothetical protein	54	3080	10	44	3865	12	0.36761029698384234	1.0
CP001363		874624	875082	875139	+	tnpA_2	STM14_937	transposase	234	13317	19	127	10957	14	0.14157905351297378	1.0
CP001363		875292	875999		+	ybhM	STM14_938	putative integral membrane protein	19	1094	1	7	655	0	0.29400329867039615	1.0
CP001363		876023	876631		+	STM14_939	STM14_939	putative inner membrane protein	3	222	0	5	467	0	0.024366672889162798	1.0
CP001363		876639	877199		+	STM14_940	STM14_940	putative inner membrane protein	27	1577	1	14	1288	1	0.7352026227077537	1.0
CP001363		878164	877202		-	ybhN	STM14_941	hypothetical protein	104	5921	4	60	5212	3	0.4660153401144686	1.0
CP001363		879405	878164		-	ybhO	STM14_942	cardiolipin synthase 2	267	15229	8	198	17074	8	0.5280057756559577	1.0
CP001363		880160	879402		-	ybhP	STM14_943	putative cytoplasmic protein	115	6574	5	98	8480	6	0.2063971494063175	1.0
CP001363	880293	880293	880703	880790	+	ybhQ	STM14_944	putative inner membrane protein	4592	261247	422	3012	259364	385	0.7915528299764639	1.0
CP001363		881771	880665	880624	-	ybhR	STM14_945	putative transport protein	1227	69844	41	839	72246	39	0.6315017471853543	1.0
CP001363	881884	881884	881747		-	STM14_946	STM14_946	hypothetical protein	193	11000	52	111	9572	42	0.35049540329763995	1.0
CP001363		883017	881887	881885	-	ybhS	STM14_947	putative transport protein	784	44610	26	441	38027	20	0.09311950705637995	0.6470347421969771
CP001363		884746	883010		-	ybhF	STM14_948	putative ABC-type multidrug transport system ATPase component	2963	168579	64	1920	165299	58	0.496289357661105	1.0
CP001363		885734	884739		-	STM14_949	STM14_949	hypothetical protein	2978	169454	112	1989	171280	104	0.8433434311052302	1.0
CP001363	886408	886408	885734		-	ybiH	STM14_950	putative DNA-binding transcriptional regulator	1370	77953	76	803	69172	62	0.3624246476496899	1.0
CP001363		886638	888002		+	rhlE	STM14_951	ATP-dependent RNA helicase RhlE	222	12670	6	97	8383	3	0.004879660364526936	1.0
CP001363		888110	888006		-	STM14_952	STM14_952	hypothetical protein	4	229	1	1	166	0	0.7927872636359307	1.0
CP001363	888210	888210	890354	890378	+	dinG	STM14_953	ATP-dependent DNA helicase DinG	1255	71439	22	769	66208	18	0.590231726679776	1.0
CP001363	890384	890384	891358	891508	+	ybiB	STM14_954	hypothetical protein	1915	108967	74	1192	102690	64	0.3295174988649001	1.0
CP001363	891511			891355	-	STnc980	-	sRNA	81	4621	19	36	3143	12	0.08725084344265913	1.0
CP001363	891774	891774	891514	891512	-	ybiJ	STM14_955	hypothetical protein	146	8349	21	121	10449	24	0.21239329208419763	0.9507960619158676
CP001363		891948	892067	892067	+	STM14_956	STM14_956	hypothetical protein	71	4060	22	27	2385	12	0.023552258846713272	0.3202559476203081
CP001363		892325	892059	892038	-	ybiI	STM14_957	hypothetical protein	168	9605	23	104	9017	20	0.6625078986455625	1.0
CP001363		892444	892325		-	STM14_958	STM14_958	hypothetical protein	4	254	1	3	340	1	0.2406845391861625	1.0
CP001363	892530	892530	893456	893479	+	ybiN	STM14_959	putative SAM-dependent methyltransferase	965	54916	39	503	43343	28	0.017228604580727384	0.26301736549220106
CP001363		895675	893453		-	ybiO	STM14_960	hypothetical protein	125	7111	2	101	8732	2	0.3073874913854179	1.0
CP001363	895647	895674	895811	895811	+	STM14_961	STM14_961	hypothetical protein	67	3824	18	40	3449	15	0.6357412223199426	1.0
CP001363		896516	895794	895793	-	glnQ	STM14_962	glutamine ABC transporter ATP-binding protein	1202	68390	62	850	73234	61	0.42569863058740637	1.0
CP001363	897306	897172	896513		-	glnP	STM14_963	glutamine ABC transporter permease protein	586	33349	33	349	30062	27	0.20920486192802892	0.9416634547291648
CP001363		898062	897316	897308	-	glnH	STM14_964	glutamine ABC transporter periplasmic protein	5077	288855	256	3209	276288	225	0.3626819744059205	1.0
CP001363	898181	898181	898059		-	STM14_965	STM14_965	hypothetical protein	47	2687	14	40	3457	17	0.31357286074840945	1.0
CP001363	899042	899042	898539	898391	-	dps	STM14_966	DNA starvation/stationary phase protection protein Dps	16593	943965	1243	10176	876025	1061	0.0844521442789835	0.6250527691129323
CP001363		899316	899158		-	STM14_967	STM14_967	conserved hypothetical protein	3	174	0	0	0	0	1.0	1.0
CP001363		900232	899345		-	ybiF	STM14_968	threonine and homoserine efflux system	162	9262	6	87	7501	5	0.18118442955271255	1.0
CP001363		900415	900254		-	STM14_969	STM14_969	hypothetical protein	0	15	0	0	19	0	0.5792529966693365	1.0
CP001363		900506	900375		-	STM14_970	STM14_970	hypothetical protein	0	40	0	1	121	0	0.7056366823429576	1.0
CP001363	900448	900586	901101	901129	+	ompX	STM14_971	outer membrane protein X	17573	999752	1286	10862	935114	1106	0.13512051781628315	0.7603942903482267
CP001363		902744	901164	901164	-	ybiP	STM14_972	putative integral membrane protein	781	44436	18	352	30307	11	1.53151e+12	1.0
CP001363		902910	903080		+	STM14_973	STM14_973	hypothetical protein	14	806	3	11	1013	3	0.1906112969124483	1.0
CP001363		903137	903009	902863	-	STM14_974	STM14_974	conserved hypothetical protein	421	23963	123	270	23321	110	0.5390287110419603	1.0
CP001363	903188			903092	-	rybA	-	sRNA	23	1332	9	11	978	6	0.664974341879282	1.0
CP001363		903323	903796		+	STM14_975	STM14_975	manganese transport regulator MntR	139	7937	11	81	6989	9	0.398344759725457	1.0
CP001363		903793	904905		+	ybiR	STM14_976	putative transporter	171	9774	5	143	12394	6	0.12078894631535993	1.0
CP001363	905869	905869	904949	904927	-	ybiS	STM14_977	hypothetical protein	1394	79306	57	869	74892	49	0.7277586008316784	1.0
CP001363	906088	906088	907680	907680	+	ybiT	STM14_978	putative ABC transporter ATPase component	1618	92066	38	1146	98718	37	0.466390964122726	1.0
CP001363		908136	909032		+	STM14_979	STM14_979	putative inner membrane protein	63	3615	2	24	2111	1	0.027587444574424438	1.0
CP001363		909780	909061		-	ybiV(2)	STM14_980	putative hydrolase	0	0	0	4	365	0	1.16997e-31	1.0
CP001363		911250	909985		-	ybiU	STM14_981	putative cytoplasmic protein	100	5742	3	107	9226	4	0.011679652455542939	1.0
CP001363		911396	911509		+	STM14_982	STM14_982	hypothetical protein	0	28	0	0	59	0	0.6678713550400147	1.0
CP001363	911512	911512	912321	912321	+	ybiV(1)	STM14_983	putative hydrolase	819	46624	38	427	36780	27	0.016443408986220688	0.2559364783172964
CP001363	914836	914831	912399	912392	-	pflF	STM14_984	putative pyruvate formate lyase	1787	101681	27	1192	102660	25	0.9488207843057656	1.0
CP001363		915736	914837		-	pflE	STM14_985	putative pyruvate formate lyase activating enzyme	242	13815	10	131	11302	7	0.11722162111539093	1.0
CP001363		916033	915878	915878	-	STM14_986	STM14_986	hypothetical protein	73	4157	17	23	2043	7	0.002129975741270688	1.0
CP001363		916763	916014		-	moeB	STM14_987	molybdopterin biosynthesis protein MoeB	547	31133	27	288	24860	20	0.031176378377400615	0.37886687456730833
CP001363	918004	918004	916763		-	moeA	STM14_988	molybdopterin biosynthesis protein MoeA	1171	66641	35	727	62637	30	0.649617210793747	1.0
CP001363		917997	918137		+	STM14_989	STM14_989	hypothetical protein	0	40	0	0	0	0	1.0	1.0
CP001363	918201	918201	919142	919152	+	ybiK	STM14_990	L-asparaginase	2605	148231	104	1713	147541	95	0.4428152164849056	1.0
CP001363	919153	919153	921024	921024	+	yliA	STM14_991	glutathione transporter ATP-binding protein	2083	118533	42	1352	116463	37	0.38233532700623934	1.0
CP001363	921057	921057	922595	922609	+	yliB	STM14_992	putative ABC transporter periplasmic binding protein	1484	84428	36	928	79890	31	0.7253776858936858	1.0
CP001363	922627	922656	923576	923576	+	yliC	STM14_993	putative ABC transporter periplasmic binding protein	350	19959	14	248	21363	14	0.7512323986698981	1.0
CP001363	923577	923579	924490	924504	+	yliD	STM14_994	putative ABC transporter inner membrane component	442	25151	18	307	26468	17	0.943113616301119	1.0
CP001363		924599	924480	924480	-	STM14_995	STM14_995	hypothetical protein	121	6915	38	62	5357	27	0.15829486103488744	0.8241763601700685
CP001363	925906	925906	924581		-	yliG	STM14_996	putative FeS oxidoreductase	1909	108606	54	1084	93390	42	0.07816590453527025	0.5997848344064635
CP001363		925933	926067		+	STM14_997	STM14_997	hypothetical protein	5	321	1	5	454	2	0.16504663636426328	1.0
CP001363	926137	926137	926520	926567	+	bssR	STM14_998	biofilm formation regulatory protein BssR	64947	3694740	6388	47491	4088308	6499	0.4484606475987403	1.0
CP001363	926629			926560	-	STnc1200	-	sRNA	0	18	0	0	43	0	0.701666835760063	1.0
CP001363	926568	926622	926762	926886	+	STM14_999	STM14_999	hypothetical protein	1000	56923	268	564	48587	210	0.10000099157543717	0.6697660913420174
CP001363		926970	927134		+	STM14_1000	STM14_1000	hypothetical protein	3	171	0	1	121	0	0.7139190621939642	1.0
CP001363		927233	927748		+	STM14_1001	STM14_1001	putative cytoplasmic protein	58	3322	4	20	1742	2	0.009749658695469182	1.0
CP001363		927666	928520		+	STM14_1002	STM14_1002	putative electron transfer protein beta subunit	156	8918	6	33	2858	2	22574.3	1.0
CP001363		928531	929478		+	STM14_1003	STM14_1003	putative electron transfer protein alpha subunit	151	8610	6	45	3955	2	1.43017e+11	1.0
CP001363	929772	929772	930935	930935	+	STM14_1005	STM14_1005	putative acyl-CoA dehydrogenase	449	25558	14	210	18148	9	0.0014085096572981986	1.0
CP001363		931243	931103		-	STM14_1006	STM14_1006	hypothetical protein	0	0	0	0	0	0	1.0	1.0
CP001363		931384	933069		+	STM14_1007	STM14_1007	putative dehydrogenase	156	8890	3	99	8542	3	0.7479230445333273	1.0
CP001363	934108	933965	933075	933075	-	STM14_1008	STM14_1008	putative transcriptional regulator	514	29290	21	301	25929	17	0.171572796847392	0.8529355065670654
CP001363	933988			934127	+	STnc1710	SLncRNA0151	sRNA	5	324	1	1	126	0	0.15023182407851246	1.0
CP001363	934655	934655	934230		-	STM14_1009	STM14_1009	putative inner membrane protein	177	10103	15	71	6132	8	0.002631923989148579	1.0
CP001363		934780	934917		+	STM14_1010	STM14_1010	hypothetical protein	28	1641	7	11	982	4	0.19734521672036914	1.0
CP001363	936305	936305	935679	935511	-	yliJ	STM14_1012	putative glutathione S-transferase	2342	133244	141	1586	136572	132	0.6100493519685687	1.0
CP001363	936549	936549	937751	937771	+	dacC	STM14_1013	D-alanyl-D-alanine carboxypeptidase fraction C	2842	161700	89	1722	148283	75	0.081122839051942	0.6112438658978155
CP001363	938554	938554	937796	937792	-	deoR	STM14_1014	DNA-binding transcriptional repressor DeoR	968	55107	48	514	44259	35	0.02618582124929604	0.3379878517541588
CP001363	939234	939234	938626	938562	-	ybjG	STM14_1015	undecaprenyl pyrophosphate phosphatase	314	17878	19	168	14465	14	0.044141540224927396	1.0
CP001363		939547	940779		+	mdfA	STM14_1016	multidrug translocase	282	16092	8	169	14603	7	0.27257247437958565	1.0
CP001363		941648	940833	940833	-	STM14_1017	STM14_1017	putative hydrolase	636	36225	29	404	34789	26	0.47511111536070766	1.0
CP001363	942856	942856	941645		-	STM14_1018	STM14_1018	putative transport protein/regulator	390	22218	12	250	21531	10	0.5724278591696265	1.0
CP001363		942902	943027		+	STM14_1019	STM14_1019	hypothetical protein	0	6	0	0	0	0	0.12482033326558271	1.0
CP001363		943024	943644		+	STM14_1020	STM14_1020	putative regulatory protein	68	3885	4	62	5338	5	0.17485215941405646	1.0
CP001363	943684			943606	-	rybB	p25	sRNA	53	3026	25	24	2150	16	0.18754860547834493	0.8850659372331581
CP001363	945446	945446	943761	943761	-	STM14_1021	STM14_1021	hypothetical protein	1613	91784	36	902	77705	28	0.16558563295236128	0.8382503860367587
CP001363	945660	945717	946094	946094	+	ybjM	STM14_1022	putative inner membrane protein	264	15057	26	208	17938	28	0.2580083507913331	1.0
CP001363	946389	946389	946126	945929	-	grxA	STM14_1023	glutaredoxin 1	1829	104083	261	1101	94860	219	0.2832922778640221	1.0
CP001363	946559	946559	946849		+	ybjC	STM14_1024	hypothetical protein	141	8064	18	101	8736	18	0.7321409492061299	1.0
CP001363		946833	947555	947563	+	mdaA	STM14_1025	nitroreductase A	602	34268	31	432	37199	31	0.7086637743410045	1.0
CP001363	947585	947613	948515	948515	+	rimK	STM14_1026	ribosomal protein S6 modification protein	470	26779	19	301	25930	17	0.4810883008567062	1.0
CP001363	948610	948612	949088	949099	+	ybjN	STM14_1027	putative cytoplasmic protein	738	42026	58	452	38923	49	0.3404564986920198	1.0
CP001363	949437	949437	950549	950549	+	potF	STM14_1028	putrescine ABC transporter periplasmic substrate-binding protein	517	29449	17	437	37676	20	0.09629181944252323	0.6579797607004567
CP001363		950637	951770		+	potG	STM14_1029	putrescine transporter ATP-binding subunit	347	19764	11	206	17802	9	0.28508905577047605	1.0
CP001363		951780	952733		+	potH	STM14_1030	putrescine ABC transporter membrane protein	91	5187	3	64	5557	3	0.8319533486276858	1.0
CP001363		952730	953575		+	potI	STM14_1031	putrescine ABC transporter membrane protein	158	9016	7	123	10654	7	0.3421726973237502	1.0
CP001363	953649	953649	954122	954122	+	ybjO	STM14_1032	putative inner membrane protein	156	8895	12	65	5631	7	0.008489818733197091	1.0
CP001363	954123	954165	955295	955295	+	rumB	STM14_1033	23S rRNA methyluridine methyltransferase	451	25675	15	284	24451	13	0.41412160352938476	1.0
CP001363		955378	955569		+	STM14_1034	STM14_1034	conserved hypothetical protein	0	40	0	0	0	0	1.0	1.0
CP001363		955578	956921		+	ulaA_1	STM14_1035	ascorbate-specific PTS system enzyme IIC	71	4060	2	42	3637	1	0.6024470426024083	1.0
CP001363		956951	957271		+	STM14_1036	STM14_1036	putative inner membrane protein	60	3458	7	57	4962	9	0.12583855762568869	1.0
CP001363		957281	958768		+	STM14_1037	STM14_1037	putative sulfatase	416	23707	10	245	21120	8	0.19402470766053403	1.0
CP001363	958965	958965	958765	958746	-	STM14_1038	STM14_1038	hypothetical protein	2144	122002	402	1244	107099	325	0.04419885423747905	0.4549836280396831
CP001363	959718	959718	958987	958966	-	artJ	STM14_1039	arginine transport system component	12391	704945	639	7555	650450	542	0.001826466177210043	0.07167347475266525
CP001363		960623	959955	959858	-	artM	STM14_1040	arginine transporter permease subunit ArtM	2514	143039	141	1826	157195	143	0.5879504636132196	1.0
CP001363	961345	961339	960623		-	artQ	STM14_1041	arginine transporter permease subunit ArtQ	3445	195996	181	2307	198656	169	0.9551408854770984	1.0
CP001363	962077	962077	961346	961346	-	artI	STM14_1042	arginine transport system	13467	766145	694	9324	802671	669	0.17029690524848135	0.852055602084782
CP001363	962823	962823	962095	962078	-	artP	STM14_1043	arginine transporter ATP-binding subunit	4187	238225	216	2986	257127	215	0.3999611880709975	1.0
CP001363	963568	963568	963053	963004	-	ybjP	STM14_1044	putative lipoprotein	3104	176583	227	1980	170477	201	0.43661977477139047	1.0
CP001363	963638	963696	964019		+	orfB	STM14_1045	hypothetical protein	1912	108813	222	1221	105129	198	0.4572758131155915	1.0
CP001363		964016	964846	965090	+	ybjR	STM14_1046	putative aminidase	3267	185898	148	2037	175360	128	0.31886460837699665	1.0
CP001363	965858	965856	964843	964837	-	STM14_1047	STM14_1047	putative nucleoside-diphosphate-sugar epimerase	900	51214	33	561	48345	29	0.5061957152980683	1.0
CP001363	967385	967385	965952	965952	-	ybjT	STM14_1048	putative nucleoside-diphosphate-sugar epimerase	1050	59764	27	615	52957	22	0.2247323907527255	0.9762334983144026
CP001363	968397	968397	967396	967386	-	ltaA	STM14_1049	L-threonine aldolase	1621	92243	61	948	81673	49	0.3260879398341197	1.0
CP001363	970154	970154	968436	968436	-	poxB	STM14_1050	pyruvate dehydrogenase	932	53060	20	602	51863	18	0.8048654556937432	1.0
CP001363	971291	971283	970312	970298	-	hcr	STM14_1051	HCP oxidoreductase, NADH-dependent	1010	57508	39	756	65114	40	0.16255634098702923	0.8298510995407808
CP001363	972944	972944	971292	971292	-	hcp	STM14_1052	hydroxylamine reductase	1320	75135	30	994	85585	31	0.1751559470585205	0.8606191785303944
CP001363		972908	973111		+	STM14_1053	STM14_1053	hypothetical protein	1	75	0	1	142	0	0.4502371576222229	1.0
CP001363	973987	973987	973088	973088	-	ybjE	STM14_1054	putative inner membrane protein	834	47474	35	450	38800	26	0.04143762538482783	0.439720137250614
CP001363		973986	974153		+	STM14_1055	STM14_1055	hypothetical protein	9	545	2	6	520	1	0.7031838535881451	1.0
CP001363	974189	974189	975847	975876	+	ybjD	STM14_1056	hypothetical protein	2454	139635	55	1395	120095	44	0.011019430203003024	0.20650836024666247
CP001363	976812	976812	975844	975746	-	ybjX	STM14_1057	VirK-like protein	5527	314463	215	2887	248550	156	4.36871e+12	0.028700944896250465
CP001363	976881	976940	978058		+	ybjY	STM14_1058	macrolide transporter subunit MacA	1233	70143	41	791	68139	37	0.92416738525192	1.0
CP001363		978055	980001	980001	+	ybjZ	STM14_1059	macrolide transporter ATP-binding /permease protein	1294	73620	25	928	79939	25	0.3586731773016078	1.0
CP001363		980138	980013	980007	-	STM14_1060	STM14_1060	hypothetical protein	31460	1789732	9430	18373	1581681	7663	0.0011060442071622186	0.05427292660705614
CP001363		980033	980176		+	STM14_1061	STM14_1061	hypothetical protein	35	2042	9	15	1318	5	0.187214832153139	1.0
CP001363	980391	980352	980131		-	cspD	STM14_1062	stress response protein	48370	2751717	8229	28258	2432640	6689	0.004639787625704189	0.13169338955093396
CP001363	980228	980676	980996	980996	+	clpS	STM14_1063	ATP-dependent Clp protease adaptor protein ClpS	2573	146386	302	1842	158622	301	0.6877115330938596	1.0
CP001363	980997	981027	983303	983332	+	clpA	STM14_1064	ATP-dependent Clp protease ATP-binding subunit	40763	2318966	676	38848	3344260	896	0.7553812599053131	1.0
CP001363	983350	983350	983538		+	STM14_1065	STM14_1065	hypothetical protein	70	3993	14	41	3559	11	0.592181247011998	1.0
CP001363	983503			983414	-	STnc490	-	sRNA	3	222	1	5	477	3	0.020745733215938422	1.0
CP001363		983495	983953	984011	+	tnpA_3	STM14_1066	transposase	231	13156	19	141	12216	16	0.5523846115175485	1.0
CP001363	984343	984343	984062	984062	-	STM14_1067	STM14_1067	hypothetical protein	137	7806	18	109	9384	20	0.3461857463560018	1.0
CP001363	985101	985099	984416	984372	-	STM14_1068	STM14_1068	putative integrase	308	17575	17	182	15672	13	0.21655499456557395	1.0
CP001363	985269	985260	985102	985102	-	STM14_1069	STM14_1069	hypothetical protein	185	10529	43	102	8784	33	0.24545560932342197	1.0
CP001363	985671	985671	985270	985270	-	STM14_1070	STM14_1070	putative cytoplasmic protein	292	16666	27	172	14891	22	0.21729824557870223	0.9625324559838423
CP001363	985859			985772	-	serW	STM14_1071	tRNA	52	3011	22	32	2775	19	0.7432380212624957	1.0
CP001363	986685	986685	986008	986008	-	STM14_1072	STM14_1072	SlsA	1486	84536	82	1065	91757	82	0.3819554339850223	1.0
CP001363		987565	986705		-	STM14_1073	STM14_1073	putative cytoplasmic protein	212	12081	9	140	12092	8	0.958143132036118	1.0
CP001363	987674	987674	988585		+	STM14_1074	STM14_1074	putative transcriptional regulator	297	16914	12	179	15462	10	0.29361631852272263	1.0
CP001363		988894	988676	988634	-	infA	STM14_1075	translation initiation factor IF-1	3101	176453	534	1610	138627	386	1.40334e+12	0.017458132613726186
CP001363		989205	988822		-	STM14_1076	STM14_1076	putative inner membrane protein	340	19356	33	168	14469	23	0.008590298955405399	0.18002680283962497
CP001363	989910	989910	989206		-	aat	STM14_1077	leucyl/phenylalanyl-tRNA--protein transferase	748	42604	40	488	42052	36	0.7114333784589976	1.0
CP001363		991676	989955	989911	-	cydC	STM14_1078	cysteine/glutathione ABC transporter membrane/ATP-binding component	1872	106547	41	1295	111537	39	0.9283666099020892	1.0
CP001363	993443	993443	991677		-	cydD	STM14_1079	cysteine/glutathione ABC transporter membrane/ATP-binding component	1741	99058	37	971	83598	28	0.12075317433568077	0.7262930344038003
CP001363	994527	994525	993557	993523	-	trxB	STM14_1080	thioredoxin reductase	6504	370017	253	4155	357741	225	0.2670177331122884	1.0
CP001363		994946	994689		-	STM14_1081	STM14_1081	hypothetical protein	4	239	0	1	144	0	0.5542241003853413	1.0
CP001363		995142	994867		-	STM14_1082	STM14_1082	hypothetical protein	15	873	2	7	686	1	0.8694147018661198	1.0
CP001363	994903	995071	995565	995579	+	lrp	STM14_1083	leucine-responsive transcriptional regulator	10779	613235	822	7710	663729	818	0.07971801425693203	0.6047807789765718
CP001363	995580	995700	999785	999791	+	ftsK	STM14_1084	DNA translocase FtsK	10428	593259	96	6850	589751	88	0.00948723145981332	0.18988497173961585
CP001363	999812	999925	1000539	1000548	+	lolA	STM14_1085	outer-membrane lipoprotein carrier protein	4329	246273	265	2502	215395	213	0.07559238488867541	0.5901050393111951
CP001363	1000549	1000549	1001892	1001936	+	ycaJ	STM14_1086	recombination factor protein RarA	3911	222535	109	2274	195830	88	0.0823034457736971	0.616959291588214
CP001363	1001941	1001941	1002111	1002111	+	STM14_1087	STM14_1087	hypothetical protein	756	43009	166	565	48677	173	0.3669037425996791	1.0
CP001363	1002112	1002151	1003443	1003469	+	serS	STM14_1088	seryl-tRNA synthetase	18556	1055655	542	12473	1073796	506	0.3815000882361662	1.0
CP001363	1003648	1003680	1006124	1006134	+	dmsA	STM14_1089	anaerobic dimethyl sulfoxide reductase subunit A	106838	6077836	1650	74250	6391838	1595	0.7525902520931276	1.0
CP001363	1006135	1006135	1006752	1006753	+	dmsB	STM14_1090	anaerobic dimethyl sulfoxide reductase subunit B	14500	824924	886	10340	890145	879	0.5871252100273635	1.0
CP001363	1006754	1006754	1007617	1007646	+	dmsC	STM14_1091	anaerobic dimethyl sulfoxide reductase subunit C	10261	583730	448	8312	715608	505	0.5777465109452695	1.0
CP001363	1007647	1007647	1007754	1007966	+	STM14_1092	STM14_1092	hypothetical protein	1417	80628	495	1301	112048	633	0.001040746480664258	0.05245900579693031
CP001363		1007968	1007837		-	STM14_1093	STM14_1093	hypothetical protein	7	425	2	2	210	0	0.2880199221615907	1.0
CP001363	1007967	1007967	1009115	1009115	+	ycaD	STM14_1094	MFS family transporter	1765	100426	58	1220	105074	55	0.7534743955107821	1.0
CP001363		1009333	1010754		+	ycaM	STM14_1095	putative amino-acid transporter	358	20386	9	174	15040	6	0.006200186325119847	1.0
CP001363	1011171			1010991	-	STnc3310	-	sRNA	726	41341	151	470	40485	136	0.6471823704726932	1.0
CP001363	1011924	1011844	1011047		-	pflA	STM14_1096	pyruvate formate lyase-activating enzyme 1	3219	183163	152	1971	169727	129	0.18889480498942016	0.889527757449728
CP001363		1012289	1011963		-	STM14_1097	STM14_1097	putative cytoplasmic protein	51	2923	5	24	2116	3	0.2171207708001247	1.0
CP001363	1012420	1012420	1013379	1013397	+	sopD2	STM14_1098	secreted SPI-2 effector protein	5062	288013	199	3414	293972	186	0.9076687507750911	1.0
CP001363	1015737	1015737	1013455	1013406	-	pflB	STM14_1099	pyruvate formate lyase I	118791	6757826	1965	86807	7472731	1998	0.6104629249207737	1.0
CP001363	1015757			1015738	-	-	predicted RNA	-	612	34834	1156	371	31973	975	0.26373379624242604	1.0
CP001363	1016785	1016774	1015797	1015758	-	focA	STM14_1100	formate transporter	7697	437916	297	4691	403841	252	0.061270503324623235	0.5315394398130037
CP001363	1018819	1018819	1017059	1017059	-	ycaO	STM14_1101	putative cytoplasmic protein	689	39198	14	537	46233	16	0.2362044692257989	1.0
CP001363		1018831	1018959		+	STM14_1102	STM14_1102	hypothetical protein	0	0	0	0	0	0	1.0	1.0
CP001363		1018956	1019648		+	ycaP	STM14_1103	putative inner membrane protein	112	6414	6	78	6755	5	0.9035921727559272	1.0
CP001363		1019641	1019754		+	STM14_1104	STM14_1104	hypothetical protein	12	697	4	6	566	3	0.9551433494638212	1.0
CP001363	1019834	1019834	1020922	1020948	+	serC	STM14_1105	phosphoserine aminotransferase	4994	284154	173	3414	293931	164	0.932813436485153	1.0
CP001363	1020953	1020993	1022276	1022276	+	aroA	STM14_1106	3-phosphoshikimate 1-carboxyvinyltransferase	1646	93638	48	1118	96319	45	0.7407198658405204	1.0
CP001363	1022419	1022419	1023180	1023187	+	ycaL	STM14_1107	putative Zn-dependent protease	294	16736	14	227	19555	15	0.36777620761267615	1.0
CP001363		1023381	1023127		-	STM14_1108	STM14_1108	hypothetical protein	1	101	0	5	487	1	2.31147e+10	1.0
CP001363	1023353	1023353	1024036	1024149	+	cmk	STM14_1109	cytidylate kinase	845	48114	46	589	50783	45	0.6935025301103386	1.0
CP001363	1024150	1024150	1025823	1025823	+	rpsA	STM14_1110	30S ribosomal protein S1	81554	4639480	1840	67036	5770764	2104	0.7728173661916755	1.0
CP001363	1025824	1025979	1026263	1026299	+	ihfB	STM14_1111	integration host factor subunit beta	6331	360190	839	4178	359681	770	0.535600278009131	1.0
CP001363	1026383			1026285	-	STnc3330	SLncRNA0456	sRNA	2	164	1	0	21	0	0.8824124011184554	1.0
CP001363		1026487	1028757		+	ycaI	STM14_1112	hypothetical protein	301	17154	5	191	16456	4	0.5128239746571618	1.0
CP001363	1028794	1028794	1030542		+	msbA	STM14_1113	lipid transporter ATP-binding/permease protein	1718	97752	37	1118	96246	33	0.875499147617564	1.0
CP001363		1030539	1031516	1031516	+	lpxK	STM14_1114	tetraacyldisaccharide 4'-kinase	795	45235	30	486	41899	26	0.36519142770023044	1.0
CP001363		1031560	1032792		+	ycaQ	STM14_1115	putative cytoplasmic protein	286	16274	8	207	17879	8	0.6774036174723017	1.0
CP001363	1032844	1032844	1033026		+	ycaR	STM14_1116	hypothetical protein	115	6587	23	93	8007	26	0.36412865830164237	1.0
CP001363		1033023	1033769	1033771	+	kdsB	STM14_1117	3-deoxy-manno-octulosonate cytidylyltransferase	2217	126159	112	1649	142009	116	0.5297043046840284	1.0
CP001363		1033944	1033792	1033792	-	STM14_1118	STM14_1118	hypothetical protein	50	2858	12	30	2656	10	0.7728845477257278	1.0
CP001363	1033980	1033980	1034873	1035273	+	STM14_1119	STM14_1119	hypothetical protein	8054	458220	340	6154	529807	361	0.45674292452378934	1.0
CP001363	1035629	1035629	1034853	1034853	-	ycbC	STM14_1120	hypothetical protein	298	16985	14	160	13800	10	0.04870318291533187	1.0
CP001363	1035765	1035765	1036568		+	smtA	STM14_1121	putative metallothionein SmtA	551	31359	25	424	36516	27	0.3606472000394705	1.0
CP001363		1036561	1037883		+	mukF	STM14_1122	condesin subunit F	1446	82308	41	1063	91584	42	0.26605863803852986	1.0
CP001363		1037864	1038568		+	mukE	STM14_1123	condesin subunit E	1149	65415	61	854	73523	63	0.2104060063316342	0.9448070563259852
CP001363		1038568	1043034	1043053	+	mukB	STM14_1124	cell division protein MukB	7064	401877	59	5159	444192	60	0.6778400960651834	1.0
CP001363	1043346	1043379	1045220	1045434	+	ycbB	STM14_1125	hypothetical protein	6583	374520	134	4052	348824	115	0.09526237349840898	0.6546448268362159
CP001363	1045444	1045480	1046028	1046052	+	ycbK	STM14_1126	putative outer membrane protein	5676	322915	390	3648	314037	349	0.3374564379496497	1.0
CP001363	1046053	1046056	1046703	1046722	+	ycbL	STM14_1127	putative metallo-beta-lactamase	3353	190773	195	2141	184375	173	0.555912743751884	1.0
CP001363	1047955	1047955	1046765	1046728	-	aspC	STM14_1128	aromatic amino acid aminotransferase	10934	622071	346	7211	620757	318	0.010446400203221453	0.20092138811919683
CP001363	1048126	1048126	1047995	1047995	-	STM14_1129	STM14_1129	hypothetical protein	83	4747	23	55	4768	22	0.9411231572330079	1.0
CP001363	1049254	1049231	1048140	1048127	-	ompF	STM14_1130	outer membrane protein F precursor	8910	506916	308	5022	432316	241	2.14874e+12	0.019942334694120163
CP001363		1049521	1049673		+	STM14_1131	STM14_1131	hypothetical protein	8	480	2	2	199	0	0.12085237146458531	1.0
CP001363	1049728			1049820	+	STnc3350	-	sRNA	9	517	3	3	291	1	0.3980311619428778	1.0
CP001363	1051238	1051238	1049838	1049814	-	asnS	STM14_1132	asparaginyl-tRNA synthetase	17959	1021703	484	12003	1033312	450	0.39178105493146037	1.0
CP001363	1051438	1051426	1051307	1051307	-	STM14_1133	STM14_1133	hypothetical protein	33	1930	10	31	2730	13	0.12322769984342254	1.0
CP001363		1051900	1051439	1051439	-	STM14_1134	STM14_1134	putative leucine response regulator	485	27612	39	297	25580	33	0.3017266512692958	1.0
CP001363		1052118	1051897		-	STM14_1135	STM14_1135	hypothetical protein	2	139	0	1	98	0	0.4285038397020692	1.0
CP001363		1052217	1053431		+	STM14_1136	STM14_1136	diaminopropionate ammonia-lyase	97	5539	3	76	6547	3	0.4852164009795919	1.0
CP001363		1053504	1053662		+	STM14_1137	STM14_1137	conserved hypothetical protein	1	91	0	1	138	0	0.4553205862489595	1.0
CP001363		1053676	1055112		+	STM14_1138	STM14_1138	putative transcriptional regulator	21	1215	0	15	1345	0	0.3769248923065399	1.0
CP001363	1056443	1056392	1055190	1055184	-	pncB	STM14_1139	nicotinate phosphoribosyltransferase	1673	95215	52	1005	86574	43	0.430599238903486	1.0
CP001363	1057879	1057879	1056587	1056570	-	STM14_1140	STM14_1140	integrase	4067	231393	118	2711	233409	110	0.9840913452211624	1.0
CP001363	1057565			1057684	+	STnc4200	SLasRNA0160	sRNA	0	7	0	0	3	0	0.3329594358233587	1.0
CP001363		1058172	1057924		-	STM14_1141	STM14_1141	excisionase	54	3091	8	14	1269	3	5.38019e+11	1.0
CP001363		1058452	1058213		-	STM14_1142	STM14_1142	hypothetical protein	32	1835	5	21	1848	4	0.8128446300824512	1.0
CP001363		1059604	1058495		-	STM14_1143	STM14_1143	hypothetical protein	314	17915	10	188	16254	8	0.2793342097404071	1.0
CP001363		1062500	1059615		-	STM14_1144	STM14_1144	exodeoxyribonuclease	243	13842	3	163	14091	2	0.9953095024728801	1.0
CP001363	1062625			1062532	-	isrB-2	-	sRNA	32	1848	13	20	1732	11	0.9856629501027967	1.0
CP001363	1062533			1062627	+	isrB-1	IS092	sRNA	0	22	0	0	14	0	0.388211291628101	1.0
CP001363	1062926	1062926	1062627		-	STM14_1145	STM14_1145	hypothetical protein	99	5665	12	62	5362	10	0.7049929711008912	1.0
CP001363		1063106	1062948		-	STM14_1146	STM14_1146	hypothetical protein	26	1494	6	17	1520	5	0.6814261584285548	1.0
CP001363		1063359	1063099		-	STM14_1147	STM14_1147	hypothetical protein	20	1189	3	17	1547	3	0.14582639617942536	1.0
CP001363	1063819	1063819	1063409	1063382	-	STM14_1148	STM14_1148	regulatory protein	2466	140312	226	1577	135758	201	0.23051005925831952	0.9876051950601745
CP001363		1063939	1064178		+	STM14_1149	STM14_1149	conserved hypothetical protein	13	745	2	7	610	1	0.9605417850447406	1.0
CP001363		1064144	1064518		+	STM14_1150	STM14_1150	regulatory protein	134	7670	13	79	6824	11	0.43356092343423014	1.0
CP001363	1064598			1064537	-	STnc1080	-	sRNA	5	334	3	1	92	0	0.032623744434228205	1.0
CP001363		1064603	1065586		+	STM14_1151	STM14_1151	regulatory protein	71	4056	2	49	4255	2	0.8927365098629179	1.0
CP001363		1065589	1066338		+	STM14_1152	STM14_1152	putative replication protein	27	1549	1	13	1157	0	0.5657669890951524	1.0
CP001363		1066349	1066696		+	STM14_1153	STM14_1153	hypothetical protein	5	322	0	5	483	0	0.12153899462417812	1.0
CP001363		1066693	1067004		+	STM14_1154	STM14_1154	hypothetical protein	15	909	1	7	679	1	0.7507902674216359	1.0
CP001363	1067082	1067082	1067372	1067497	+	STM14_1155	STM14_1155	hypothetical protein	1934	110068	251	1115	96064	201	0.09089595810176591	0.6389957751093881
CP001363	1067664	1067664	1067897	1067897	+	STM14_1156	STM14_1156	hypothetical protein	529	30108	85	343	29596	77	0.5642741063884037	1.0
CP001363	1067952	1068009	1068230	1068312	+	STM14_1157	STM14_1157	hypothetical protein	507	28896	86	308	26591	73	0.27951453870856274	1.0
CP001363	1068313	1068313	1068915	1068915	+	STM14_1158	STM14_1158	hypothetical protein	216	12289	13	126	10909	11	0.36645550558603796	1.0
CP001363		1068921	1069121		+	STM14_1159	STM14_1159	hypothetical protein	5	300	0	7	624	1	0.013453043441783486	1.0
CP001363		1069124	1069735		+	STM14_1160	STM14_1160	hypothetical protein	19	1128	1	9	785	0	0.6036026090245016	1.0
CP001363		1069732	1069878		+	STM14_1161	STM14_1161	hypothetical protein	4	241	1	2	251	1	0.5717206559916519	1.0
CP001363		1069868	1070665		+	STM14_1162	STM14_1162	putative molecular chaperone	49	2804	2	23	2063	1	0.24833428989307021	1.0
CP001363	1070732	1070732	1071049	1071079	+	STM14_1163	STM14_1163	hypothetical protein	451	25694	53	260	22438	43	0.13850221334392518	0.7705256340836637
CP001363		1071223	1071348		+	STM14_1164	STM14_1164	hypothetical protein	3	201	1	0	0	0	1.0	1.0
CP001363	1072176	1071933	1071484	1071313	-	STM14_1165	STM14_1165	hypothetical protein	1353	76983	113	824	70954	96	0.5741864577409451	1.0
CP001363	1072980	1072980	1072294	1072293	-	gtgA	STM14_1166	bacteriophage virulence determinant	487	27743	26	364	31357	27	0.6348014362350543	1.0
CP001363		1073337	1073585		+	STM14_1167	STM14_1167	hypothetical protein	12	697	1	9	798	1	0.3337223029517364	1.0
CP001363		1073569	1074021		+	STM14_1168	STM14_1168	lysozyme	85	4858	7	50	4378	5	0.5796258472957974	1.0
CP001363		1074039	1074518		+	STM14_1169	STM14_1169	hypothetical protein	41	2373	3	19	1671	2	0.229519586914202	1.0
CP001363		1074726	1075259		+	STM14_1170	STM14_1170	hypothetical protein	113	6459	8	69	6007	6	0.6185816448282231	1.0
CP001363		1075216	1077354		+	STM14_1171	STM14_1171	hypothetical protein	354	20173	6	217	18722	5	0.40931409169856386	1.0
CP001363		1077554	1079101		+	STM14_1172	STM14_1172	phage portal protein, lambda family	204	11661	5	125	10820	4	0.5607783825777616	1.0
CP001363		1079025	1081106		+	STM14_1173	STM14_1173	Clp protease-like protein	489	27868	8	308	26549	7	0.4076479501590906	1.0
CP001363		1081197	1081520		+	STM14_1174	STM14_1174	putative RecA/RadA recombinase	40	2291	4	23	2040	3	0.7267265572803681	1.0
CP001363		1081513	1081812		+	STM14_1175	STM14_1175	ATP-binding sugar transporter-like protein	48	2747	6	17	1488	3	0.02294957313416162	1.0
CP001363		1081793	1082359		+	STM14_1176	STM14_1176	minor tail protein	82	4690	5	56	4842	5	0.9606049331843426	1.0
CP001363		1082356	1082757		+	STM14_1177	STM14_1177	minor tail protein	25	1448	2	26	2317	3	0.026078250319213916	1.0
CP001363		1082769	1083518		+	STM14_1178	STM14_1178	major tail protein	166	9485	8	124	10736	8	0.4774785687899306	1.0
CP001363		1083564	1083962		+	STM14_1179	STM14_1179	minor tail protein	81	4622	7	53	4615	7	0.923166447512964	1.0
CP001363		1083959	1084288		+	STM14_1180	STM14_1180	minor tail protein	80	4607	9	49	4222	7	0.641783288724701	1.0
CP001363		1084368	1087355		+	STM14_1181	STM14_1181	minor tail protein	573	32651	7	453	39018	7	0.22740985727899657	1.0
CP001363		1087352	1087684		+	STM14_1182	STM14_1182	minor tail protein	19	1121	2	16	1401	2	0.194321071798494	1.0
CP001363	1087783	1087783	1088280	1088327	+	STM14_1183	STM14_1183	attachment/invasion protein	484	27588	36	301	25912	31	0.35169655063261196	1.0
CP001363	1088930	1088930	1088397	1088287	-	sodC_1	STM14_1184	superoxide dismutase precursor	8782	499636	621	6052	520985	595	0.17903493545974394	0.8655007322258844
CP001363	1089020	1089020	1089715	1089715	+	STM14_1185	STM14_1185	minor tail protein	263	15007	14	204	17611	15	0.3100514960530201	1.0
CP001363		1089725	1090462		+	STM14_1186	STM14_1186	tail assembly protein	125	7151	6	65	5607	4	0.16914984222942012	1.0
CP001363		1090360	1091064		+	STM14_1187	STM14_1187	tail assembly protein	149	8499	8	104	8985	7	0.8169320532180949	1.0
CP001363		1091136	1094486		+	STM14_1188	STM14_1188	host specificity protein J	928	52828	10	534	45984	8	0.14907977333350014	1.0
CP001363	1094525	1094525	1094767	1094767	+	STM14_1189	STM14_1189	conserved hypothetical protein	82	4693	12	30	2592	6	0.008151666922516053	1.0
CP001363		1094821	1097259		+	STM14_1190	STM14_1190	tail fiber protein	229	13066	3	99	8540	2	0.0033698979068660906	1.0
CP001363		1097259	1097840		+	STM14_1191	STM14_1191	tail fiber assembly like-protein	106	6069	6	52	4513	4	0.1300468532817331	1.0
CP001363		1097951	1097844		-	STM14_1192	STM14_1192	caudovirales tail fibre assembly protein	5	334	2	1	100	0	0.049872670633572605	1.0
CP001363		1098316	1099284		+	sseI	STM14_1193	secreted effector protein	204	11608	7	143	12392	7	0.6847178303526043	1.0
CP001363		1100558	1099932		-	STM14_1195	STM14_1195	hypothetical protein	56	3233	3	26	2291	2	0.17313981410415785	1.0
CP001363		1100926	1100627	1100627	-	STM14_1196	STM14_1196	hypothetical protein	264	15030	33	150	12971	26	0.17118191742086128	0.8526174161202293
CP001363	1101597	1101597	1100911		-	STM14_1197	STM14_1197	hypothetical protein	1656	94253	91	963	82958	73	0.2890770141793985	1.0
CP001363		1102059	1101868		-	STM14_1198	STM14_1198	MsgA-like protein	4	244	0	0	69	0	0.04706437941925177	1.0
CP001363	1102354	1102354	1105098	1105122	+	pepN	STM14_1199	aminopeptidase N	8949	509105	123	6387	549861	122	0.22965589191793584	0.9859016153040902
CP001363	1105306	1105306	1106316	1106325	+	pyrD	STM14_1200	dihydroorotate dehydrogenase 2	1101	62651	41	641	55197	33	0.21978836562145157	0.9684269583938412
CP001363		1106445	1106320		-	STM14_1201	STM14_1201	hypothetical protein	0	0	0	0	0	0	1.0	1.0
CP001363	1106482	1106482	1107024	1107162	+	ycbW	STM14_1202	putative cytoplasmic protein	2188	124476	152	1194	102840	115	0.008808054736246532	0.18327649837307283
CP001363		1108130	1107021		-	STM14_1203	STM14_1203	putative iron-sulfur protein	268	15249	9	170	14718	8	0.5693414218147252	1.0
CP001363	1108229	1108229	1110337	1110340	+	ycbY	STM14_1204	23S rRNA m(2)G2445 methyltransferase	1644	93562	29	1099	94630	27	0.8565301721215814	1.0
CP001363	1110350	1110350	1112257	1112271	+	uup	STM14_1205	ABC transporter ATPase component	2060	117234	40	1457	125506	40	0.9619441822499308	1.0
CP001363	1112272	1112272	1113525	1113525	+	pqiA	STM14_1206	paraquat-inducible protein A	761	43344	22	459	39549	19	0.28682075954465586	1.0
CP001363	1113526	1113530	1115170		+	pqiB	STM14_1207	paraquat-inducible protein B	1732	98557	39	1197	103044	38	0.7130410571490415	1.0
CP001363		1115167	1115730	1115731	+	ymbA	STM14_1208	putative outer membrane protein	648	36883	43	406	35025	37	0.41949713909428654	1.0
CP001363	1115837			1115754	-	STnc3390	-	sRNA	0	49	0	0	0	0	1.0	1.0
CP001363		1116021	1115818		-	STM14_1209	STM14_1209	hypothetical protein	21	1228	3	23	2037	6	0.01239108449423893	1.0
CP001363	1115978	1115985	1116152	1116249	+	rmf	STM14_1210	ribosome modulation factor	78672	4475523	17687	56387	4854065	17638	0.5323705871646117	1.0
CP001363	1116821	1116770	1116252	1116197	-	fabA	STM14_1211	3-hydroxydecanoyl-(acyl carrier protein) dehydratase	1290	73400	93	784	67567	79	0.5576970409207056	1.0
CP001363	1118599	1118599	1116839	1116839	-	lonH	STM14_1212	putative protease	943	53684	20	620	53433	18	0.9741120570296833	1.0
CP001363	1118785	1118785	1119237	1119278	+	ycbG	STM14_1213	hypothetical protein	2407	136968	200	1635	140781	189	0.6499983391256215	1.0
CP001363	1120423	1120361	1119309	1119283	-	ompA	STM14_1214	outer membrane protein A	158783	9032937	5695	120635	10384801	6020	0.15777968276100837	0.8222262077572334
CP001363	1121227	1121227	1120718	1120678	-	sulA	STM14_1215	SOS cell division inhibitor	778	44280	57	514	44279	53	0.8174702159611383	1.0
CP001363		1121352	1121248		-	STM14_1216	STM14_1216	hypothetical protein	3	170	1	0	0	0	1.0	1.0
CP001363	1121444	1121444	1122049	1122198	+	yccR	STM14_1217	putative DNA transformation protein	908	51663	56	587	50590	50	0.7888661060972066	1.0
CP001363	1124189	1124189	1122036		-	yccS	STM14_1218	putative transporter	816	46430	14	484	41667	11	0.23743476600567243	1.0
CP001363	1124654	1124654	1124208	1124190	-	yccF	STM14_1219	hypothetical protein	282	16066	23	193	16690	22	0.9852947029515741	1.0
CP001363	1124778	1124778	1126832	1126832	+	helD	STM14_1220	DNA helicase IV	2640	150219	48	1716	147764	43	0.3668552660737067	1.0
CP001363	1127326	1127326	1126868	1126693	-	mgsA	STM14_1221	methylglyoxal synthase	4612	262372	379	3265	281115	373	0.4836148215406672	1.0
CP001363		1128083	1127421		-	yccT	STM14_1222	hypothetical protein	116	6621	6	71	6117	5	0.5907398935727393	1.0
CP001363	1128254	1128254	1128670	1128686	+	STM14_1223	STM14_1223	putative cytoplasmic protein	1962	111667	177	1245	107235	156	0.3688795427440552	1.0
CP001363	1129032	1129032	1128715	1128560	-	yccV	STM14_1224	putative inner membrane protein	2590	147376	307	1688	145341	279	0.3671597060416949	1.0
CP001363	1130457	1130457	1129090	1129033	-	yccW	STM14_1225	putative SAM-dependent methyltransferase	696	39650	19	402	34651	15	0.12289800074193076	1.0
CP001363	1130516	1130516	1131064	1131064	+	STM14_1226	STM14_1226	putative outer membrane protein	320	18208	22	206	17803	19	0.6356520190236152	1.0
CP001363	1131065	1131090	1131869	1131910	+	STM14_1227	STM14_1227	regulatory protein	1161	66100	56	719	61967	48	0.6240608099501859	1.0
CP001363	1131911	1131918	1132199	1132199	+	yccX	STM14_1228	putative phosphohydrolase	396	22528	53	193	16623	35	0.005045102779107763	0.13784446705347236
CP001363	1132525	1132525	1132196	1132142	-	yccK	STM14_1229	sulfurtransferase TusE	860	48967	98	474	40858	75	0.06653101265969961	0.5573163768212945
CP001363	1133271	1133271	1132612	1132588	-	yccA	STM14_1230	hypothetical protein	4592	261254	262	3028	260745	241	0.8447551861806167	1.0
CP001363	1133666			1133753	+	serT	STM14_1231	tRNA	5	288	2	4	420	2	0.1528376991034489	1.0
CP001363	1134572	1134572	1133892	1133892	-	pipA	STM14_1232	pathogenicity island-encoded protein A	272	15513	15	138	11897	10	0.0239784781867935	1.0
CP001363	1135669	1135669	1134794	1134794	-	pipB	STM14_1233	secreted effector protein	456	25990	19	301	25950	18	0.6370798873191689	1.0
CP001363		1135671	1135796		+	STM14_1234	STM14_1234	hypothetical protein	0	0	0	0	0	0	1.0	1.0
CP001363		1135887	1136207		+	STM14_1235	STM14_1235	putative inner membrane protein	5	322	0	0	0	0	1.88691e+09	1.0
CP001363	1136558	1136558	1136217	1136122	-	pipC	STM14_1236	pathogenicity island-encoded protein C	4697	267207	518	3296	283752	506	0.5778992204852017	1.0
CP001363	1138260	1138260	1136575	1136559	-	sopB	STM14_1237	secreted effector protein	7254	412686	162	5641	485632	175	0.2518051338686536	1.0
CP001363	1138592	1138592	1138762	1138963	+	orfX	STM14_1238	putative cytoplasmic protein	960	54632	212	408	35159	125	8.76896e+08	0.0022292222520867264
CP001363	1138981	1138873	1138763	1138690	-	STM14_1239	STM14_1239	putative cytoplasmic protein	490	27914	166	214	18477	101	1.47227e+11	0.017458132613726186
CP001363	1140544	1140544	1138982	1138982	-	pipD	STM14_1240	pathogenicity island-encoded protein D	12126	689830	293	6467	556734	217	7.97754e+09	0.0021341769623191465
CP001363		1141988	1140624		-	copS	STM14_1241	copper resistance protein	252	14345	6	129	11188	5	0.046988890331900984	1.0
CP001363	1142661	1142661	1141981		-	copR	STM14_1242	transcriptional regulatory protein YedW	405	23071	22	243	20932	18	0.2585042193886357	1.0
CP001363	1142797	1142797	1143207	1143257	+	STM14_1243	STM14_1243	hypothetical protein	1010	57467	92	510	43935	65	0.006247746612234479	0.14883583903531677
CP001363	1143337	1143337	1143230	1143216	-	STM14_1244	STM14_1244	hypothetical protein	54	3096	19	56	4854	27	0.05387006337415709	0.5029109066817041
CP001363	1143351	1143361	1143543	1143543	+	STM14_1245	STM14_1245	hypothetical protein	107	6128	22	98	8496	28	0.09945126382094528	0.6676137078772296
CP001363		1144052	1143540		-	hpaC	STM14_1246	4-hydroxyphenylacetate catabolism	82	4684	6	46	3962	4	0.4179946001487566	1.0
CP001363		1145632	1144070		-	hpaB	STM14_1247	4-hydroxyphenylacetate catabolism	127	7262	3	79	6820	2	0.6283047479164308	1.0
CP001363		1146290	1145850	1145827	-	hpaR	STM14_1248	4-hydroxyphenylacetate catabolism	211	12034	18	110	9514	13	0.10563419872120232	1.0
CP001363		1146388	1146275		-	STM14_1249	STM14_1249	hypothetical protein	1	69	0	0	3	0	0.9577105475688902	1.0
CP001363		1146565	1147854		+	hpaG	STM14_1250	4-hydroxyphenylacetate catabolism	266	15161	7	200	17283	8	0.4416102489940474	1.0
CP001363		1147851	1149317	1149318	+	hpaE	STM14_1251	4-hydroxyphenylacetate catabolism	429	24414	11	353	30470	12	0.2137578963694358	1.0
CP001363		1149319	1150170		+	hpaD	STM14_1252	4-hydroxyphenylacetate catabolism	275	15690	12	190	16375	11	0.9750316830550325	1.0
CP001363		1150180	1150560		+	hpaF	STM14_1253	4-hydroxyphenylacetate catabolism	86	4916	8	79	6823	10	0.13355465224495444	1.0
CP001363		1150701	1150549		-	STM14_1254	STM14_1254	hypothetical protein	2	120	0	0	0	0	1.0	1.0
CP001363		1150703	1151506		+	hpaH	STM14_1255	4-hydroxyphenylacetate catabolism	145	8256	6	70	6068	4	0.07300828681732728	1.0
CP001363		1151517	1152308		+	hpaI	STM14_1256	4-hydroxyphenylacetate catabolism	65	3706	3	40	3487	2	0.7666942548042192	1.0
CP001363		1152380	1153756		+	hpaX	STM14_1257	4-hydroxyphenylacetate catabolism	187	10668	5	92	8004	3	0.0661560903477001	1.0
CP001363		1153766	1154662		+	hpaA	STM14_1258	4-hydroxyphenylacetate catabolism	61	3524	2	50	4319	2	0.41926083937325387	1.0
CP001363		1154676	1155614		+	STM14_1259	STM14_1259	putative periplasmic protein	167	9515	6	99	8585	5	0.49627011230784923	1.0
CP001363		1155782	1155618		-	STM14_1260	STM14_1260	hypothetical protein	0	0	0	0	0	0	1.0	1.0
CP001363	1155767			1155863	+	STnc1880	SLncRNA0173	sRNA	1	99	0	0	63	0	0.38185441992512514	1.0
CP001363		1156384	1156022		-	STM14_1261	STM14_1261	hypothetical protein	6	380	0	2	240	0	0.6193860264231982	1.0
CP001363		1156832	1156987		+	STM14_1262	STM14_1262	conserved hypothetical protein	0	45	0	0	0	0	1.0	1.0
CP001363	1156937			1156998	+	STnc3400	SLasRNA0175	sRNA	0	9	0	0	7	0	0.44301276544705537	1.0
CP001363		1157343	1157038	1156973	-	yccD	STM14_1263	chaperone-modulator protein CbpM	5748	327032	709	4120	354695	707	0.5345227451142205	1.0
CP001363	1158263	1158263	1157343		-	cbpA	STM14_1264	curved DNA-binding protein CbpA	9356	532273	383	6172	531319	352	0.024798347904514857	0.33179849015491614
CP001363		1158577	1158383		-	STM14_1265	STM14_1265	hypothetical protein	0	33	0	0	44	0	0.5720098809623619	1.0
CP001363	1158498	1158498	1158860	1158863	+	scsA	STM14_1266	suppression of copper sensitivity protein A	179	10214	18	131	11306	19	0.5279291087333231	1.0
CP001363		1158909	1160795		+	scsB	STM14_1267	suppression of copper sensitivity protein	95	5454	1	75	6479	2	0.47097649635505456	1.0
CP001363		1160792	1161415		+	scsC	STM14_1268	suppression of copper sensitivity protein	47	2680	2	29	2556	2	0.861681873610728	1.0
CP001363		1161405	1161911		+	scsD	STM14_1269	suppression of copper sensitivity protein	119	6773	8	81	7000	8	0.9831194810105315	1.0
CP001363	1162044	1162044	1163285	1163297	+	agp	STM14_1270	glucose-1-phosphatase/inositol phosphatase	28353	1612966	862	19738	1699161	835	0.01901553399660202	0.2805895593873736
CP001363	1163566	1163546	1163319	1163180	-	yccJ	STM14_1271	hypothetical protein	23418	1332257	3879	16892	1454162	3893	0.11573981520548414	0.7102895140222663
CP001363	1164163	1164163	1163567	1163567	-	wraB	STM14_1272	TrpR binding protein WrbA	20784	1182369	1314	15295	1316699	1346	0.5543339050953358	1.0
CP001363		1164294	1164521		+	STM14_1273	STM14_1273	hypothetical protein	16	954	2	11	951	2	0.5551727579975984	1.0
CP001363	1164547	1164548	1164715	1164781	+	ymdF	STM14_1275	putative cytoplasmic protein	6227	354246	1399	3573	307649	1117	0.00912698814785067	0.185806838511366
CP001363	1164852	1164852	1165490		+	ycdC	STM14_1276	putative transcriptional repressor	207	11827	12	131	11279	10	0.6934900348775167	1.0
CP001363	1168515	1165882	1165487	1165314	-	STM14_1277	STM14_1277	putative periplasmic protein	1865	106113	177	1260	108503	167	0.9072791386112683	1.0
CP001363	1168598			1168569	-	-	predicted RNA	-	224	12756	282	185	15959	324	0.09348927815738066	0.6474665132641526
CP001363		1170278	1170030		-	STM14_1279	STM14_1279	hypothetical protein	2	158	0	11	993	2	768.803	1.0
CP001363		1170286	1170167		-	STM14_1280	STM14_1280	hypothetical protein	2	137	0	6	557	2	5.03207e+10	1.0
CP001363	1170324	1170325	1171833	1171957	+	putP	STM14_1281	major sodium/proline symporter	1771	100804	44	1602	137928	55	0.0010104426062797712	0.05137441668624193
CP001363	1172347	1172347	1172457		+	STM14_1282	STM14_1282	hypothetical protein	67	3833	22	35	3050	16	0.33260094926309197	1.0
CP001363		1172451	1172747	1173534	+	STM14_1283	STM14_1283	hypothetical protein	1133	64492	144	828	71333	146	0.26563847940419055	1.0
CP001363	1174501	1174501	1173620	1173565	-	STM14_1285	STM14_1285	putative transcriptional regulator	1602	91160	68	843	72627	50	0.052276397664057624	0.496552761206678
CP001363	1174663			1174583	-	STnc500	-	sRNA	93	5311	43	33	2896	21	0.005182191362503253	0.1388542492182899
CP001363		1174679	1174783		+	STM14_1286	STM14_1286	hypothetical protein	8	501	3	16	1403	8	1.35257e+11	1.0
CP001363	1176282	1176282	1174786	1174664	-	STM14_1287	STM14_1287	putative sodium/glucose cotransporter	1782	101405	44	950	81819	33	0.041932421835501874	0.442561138036425
CP001363		1176314	1176421		+	STM14_1288	STM14_1288	hypothetical protein	4	240	1	2	239	1	0.6526701450805568	1.0
CP001363		1176605	1176396		-	STM14_1289	STM14_1289	hypothetical protein	54	3104	9	28	2410	7	0.3176089060321061	1.0
CP001363		1177299	1176619		-	STM14_1290	STM14_1290	N-acetylmannosamine-6-phosphate 2-epimerase	191	10902	10	103	8946	8	0.19880065271822328	1.0
CP001363		1177520	1177413		-	STM14_1291	STM14_1291	hypothetical protein	0	39	0	0	0	0	1.0	1.0
CP001363		1177573	1177704		+	STM14_1292	STM14_1292	hypothetical protein	4	266	1	3	302	1	0.4255410635476028	1.0
CP001363		1177805	1178965		+	STM14_1293	STM14_1293	putative inner membrane protein	161	9211	5	119	10305	5	0.5390199873583624	1.0
CP001363		1179011	1179703		+	STM14_1294	STM14_1294	putative outer membrane protein	85	4859	4	58	5009	4	0.9691080694048873	1.0
CP001363		1179986	1181266		+	STM14_1295	STM14_1295	putative sialic acid transporter	97	5534	2	55	4800	2	0.4415873589438435	1.0
CP001363	1181277	1181277	1182383	1182383	+	STM14_1296	STM14_1296	putative dehydrogenase	956	54394	32	600	51701	28	0.6038955635899624	1.0
CP001363	1182990			1182903	-	serX	STM14_1297	tRNA	31	1816	13	22	1930	13	0.6641721377837584	1.0
CP001363		1183228	1183064		-	STM14_1298	STM14_1298	hypothetical protein	0	16	0	0	0	0	0.05552305676892193	1.0
CP001363	1183227	1183227	1184165	1184165	+	ycdW	STM14_1299	putative oxidoreductase	1158	65884	46	756	65121	42	0.9622883074127008	1.0
CP001363	1184250	1184250	1184987	1184987	+	ycdX	STM14_1300	putative hydrolase	1439	81881	73	846	72869	60	0.37157211663887174	1.0
CP001363	1185009	1185011	1185565	1185617	+	ycdY	STM14_1301	putative oxidoreductase component	1046	59541	71	651	56089	61	0.5947574776010776	1.0
CP001363	1185618	1185618	1186148	1186148	+	ycdZ	STM14_1302	putative inner membrane protein	403	22933	28	208	17977	20	0.020698080708208874	0.2968907428967775
CP001363		1187020	1186187		-	csgG	STM14_1303	putative curli operon transcriptional regulator	164	9373	7	111	9603	7	0.9327033662639935	1.0
CP001363		1187463	1187047		-	csgF	STM14_1304	curli assembly protein CsgF	38	2197	3	35	3038	4	0.16763616136884835	1.0
CP001363		1187885	1187490		-	csgE	STM14_1305	curli assembly protein CsgE	63	3633	6	28	2455	3	0.1062966980224172	1.0
CP001363		1188540	1187890		-	csgD	STM14_1306	DNA-binding transcriptional regulator CsgD	123	7050	7	49	4280	4	0.00926834300585976	1.0
CP001363		1188696	1188559		-	STM14_1307	STM14_1307	hypothetical protein	0	0	0	0	10	0	1.0	1.0
CP001363		1189040	1188894		-	STM14_1308	STM14_1308	hypothetical protein	0	0	0	0	60	0	1.0	1.0
CP001363		1189295	1189750		+	csgB	STM14_1309	curlin minor subunit	3	218	0	5	499	0	0.013710790390506709	1.0
CP001363		1189792	1190247		+	csgA	STM14_1310	cryptic curlin major subunit	112	6402	9	66	5740	7	0.5016139051064715	1.0
CP001363		1190309	1190635		+	csgC	STM14_1311	putative autoagglutination protein	15	876	1	8	697	1	0.9059613023689397	1.0
CP001363	1190764	1190766	1191086	1191132	+	ymdA	STM14_1312	putative periplasmic protein	169	9621	19	128	11034	20	0.4156338627337158	1.0
CP001363	1191142	1191175	1191714		+	STM14_1313	STM14_1313	hypothetical protein	1520	86481	106	984	84791	95	0.968689687779695	1.0
CP001363		1191650	1193137	1193137	+	ymdC	STM14_1314	putative phospholipase	2047	116484	51	1514	130356	53	0.574355347423453	1.0
CP001363		1194308	1193154		-	mdoC	STM14_1315	glucans biosynthesis protein	256	14569	8	131	11296	5	0.039410082238502335	1.0
CP001363		1194509	1194339		-	STM14_1316	STM14_1316	hypothetical protein	38	2197	8	24	2077	7	0.9167390772203277	1.0
CP001363	1194580	1194580	1196115		+	mdoG	STM14_1317	glucan biosynthesis protein G	10913	620830	268	6430	553598	220	3.68409e+11	0.027154563543649732
CP001363		1196108	1198651	1198675	+	mdoH	STM14_1318	glucosyltransferase MdoH	6156	350255	91	3868	333001	79	0.18276634192144878	0.8748061681743672
CP001363		1198725	1198952		+	yceK	STM14_1319	hypothetical protein	39	2268	6	26	2297	6	0.8990577303152136	1.0
CP001363	1199327	1199327	1198953	1198694	-	msyB	STM14_1320	hypothetical protein	1636	93093	164	1199	103264	168	0.2990966229036065	1.0
CP001363		1200623	1199409		-	yceE	STM14_1321	drug efflux system protein MdtG	235	13382	7	143	12387	6	0.5252028025127033	1.0
CP001363		1200601	1201062		+	STM14_1322	STM14_1322	hypothetical protein	29	1691	2	20	1768	2	0.6863061071598088	1.0
CP001363	1200667			1200773	+	STnc3040	asRNA_P153	sRNA	8	477	2	4	374	2	0.9670056225944752	1.0
CP001363	1201698	1201698	1200778	1200774	-	htrB	STM14_1323	lipid A biosynthesis lauroyl acyltransferase	1251	71202	51	677	58279	38	0.06323800335802816	0.539784825743636
CP001363	1201918	1201918	1202970	1202970	+	yceA	STM14_1324	hypothetical protein	323	18380	11	241	20764	12	0.4960447417613251	1.0
CP001363		1203597	1203022	1203022	-	yceI	STM14_1325	hypothetical protein	255	14509	16	160	13775	14	0.5392069108752536	1.0
CP001363		1204166	1203594		-	STM14_1326	STM14_1326	putative inner membrane protein	19	1086	1	5	475	0	0.05756640673290982	1.0
CP001363		1204177	1204380		+	STM14_1327	STM14_1327	conserved hypothetical protein	6	350	1	3	327	0	0.7040563314998263	1.0
CP001363		1204542	1204429		-	yceO	STM14_1328	putative inner membrane protein	25	1454	8	9	789	4	0.13961020467612534	1.0
CP001363	1205701	1205701	1204583	1204576	-	solA	STM14_1329	N-methyltryptophan oxidase	2262	128690	76	1389	119596	65	0.10840679219007082	0.6996186688028081
CP001363	1206068	1206068	1205814	1205798	-	bssS	STM14_1330	biofilm formation regulatory protein BssS	10133	576476	1500	6067	522317	1250	7.38747e+11	0.04074957779162353
CP001363	1206627	1206603	1206358	1206358	-	dinI	STM14_1331	DNA damage-inducible protein I	277	15805	42	155	13395	33	0.11215187391112344	0.7045169216784971
CP001363	1207723	1207723	1206677	1206647	-	pyrC	STM14_1332	dihydroorotase	2840	161596	102	1673	144096	84	0.033007262582121534	0.39177890014734323
CP001363	1208388	1208388	1207828	1207816	-	yceB	STM14_1333	hypothetical protein	3843	218641	258	2246	193381	210	0.0912234734673996	0.6389957751093881
CP001363	1209160	1209160	1208513	1208496	-	grxB	STM14_1334	glutaredoxin 2	5046	287065	294	2743	236156	222	0.004952359036978851	0.1364617329104554
CP001363	1210432	1210432	1209224	1209213	-	yceL	STM14_1335	multidrug resistance protein MdtH	891	50725	27	416	35882	18	5.60768e+11	0.03415426291385461
CP001363	1210669	1210669	1211253	1211253	+	rimJ	STM14_1336	ribosomal-protein-S5-alanine N-acetyltransferase	3965	225566	256	2352	202527	211	0.14386703681475163	0.7884927555553031
CP001363	1211254	1211289	1211936	1211937	+	yceH	STM14_1337	hypothetical protein	7696	437814	448	5717	492216	463	0.5755395806426695	1.0
CP001363	1211938	1211938	1212861	1212915	+	mviM	STM14_1338	putative virulence protein	3855	219338	157	2674	230238	152	0.6528005210922004	1.0
CP001363		1213159	1212983		-	STM14_1339	STM14_1339	hypothetical protein	0	8	0	0	0	0	0.0999557790558758	1.0
CP001363	1213092	1213126	1214700	1214729	+	mviN	STM14_1340	putative virulence protein	825	46969	19	510	43924	17	0.4195242372641436	1.0
CP001363	1215208	1215204	1214782	1214736	-	flgN	STM14_1341	putative FlgK/FlgL export chaperone	3540	201385	316	2393	206072	297	0.8698830521700613	1.0
CP001363	1215505	1215502	1215209	1215209	-	flgM	STM14_1342	anti-sigma28 factor FlgM	2270	129178	291	1524	131213	272	0.528602293942129	1.0
CP001363		1216253	1215594	1215594	-	flgA	STM14_1343	flagellar basal body P-ring biosynthesis protein FlgA	487	27706	27	393	33845	31	0.26057192316602235	1.0
CP001363		1216396	1216241		-	STM14_1344	STM14_1344	flagellar basal body P-ring biosynthesis protein FlgA	9	511	2	5	479	1	0.7168357029164251	1.0
CP001363	1216410	1216410	1216826	1216829	+	flgB	STM14_1345	flagellar basal body rod protein FlgB	458	26095	41	462	39794	58	0.0020679840415190735	0.07701594070549059
CP001363	1216830	1216830	1217234	1217240	+	flgC	STM14_1346	flagellar basal body rod protein FlgC	582	33131	54	568	48962	73	0.001241201410470767	0.0571441310789179
CP001363	1217242	1217246	1217944	1217970	+	flgD	STM14_1347	flagellar basal body rod modification protein	770	43847	41	691	59541	51	0.0037057691347746496	0.1146435562488221
CP001363	1217971	1217971	1219182	1219202	+	flgE	STM14_1348	flagellar hook protein FlgE	3488	198470	108	3396	292349	147	1.06954e+10	4.66362e+11
CP001363	1219203	1219203	1219958	1219966	+	flgF	STM14_1349	flagellar basal body rod protein FlgF	1175	66890	58	1144	98519	79	1.34667e+10	0.017117352714204028
CP001363	1219967	1219972	1220754	1220808	+	flgG	STM14_1350	flagellar basal body rod protein FlgG	1061	60382	51	1086	93525	72	9.46429e+09	0.002305737152006633
CP001363	1220809	1220809	1221507	1221514	+	flgH	STM14_1351	flagellar basal body L-ring protein	340	19366	18	409	35221	30	1.03689e+09	4.66362e+11
CP001363	1221519	1221519	1222616		+	flgI	STM14_1352	flagellar basal body P-ring protein	362	20636	12	388	33436	18	1.72508e+12	0.018326747174286142
CP001363		1222616	1223566	1223605	+	flgJ	STM14_1353	peptidoglycan hydrolase	372	21191	14	323	27845	17	0.06008819381572079	0.525680326046038
CP001363	1223631	1223631	1225292	1225292	+	flgK	STM14_1354	flagellar hook-associated protein FlgK	6298	358318	143	3647	313985	115	0.01181238350609693	0.21364175900913612
CP001363	1225293	1225307	1226260	1226264	+	flgL	STM14_1355	flagellar hook-associated protein FlgL	7166	407700	283	4451	383201	245	0.10634006414435022	0.6939401284062676
CP001363	1226265			1226337	+	STnc840	SLnc0011	sRNA	56	3202	29	30	2654	22	0.4502675623951626	1.0
CP001363		1226474	1226280		-	STM14_1356	STM14_1356	hypothetical protein	7	415	1	2	243	0	0.49827579654661786	1.0
CP001363	1229994	1229720	1226517	1226493	-	rne	STM14_1357	ribonuclease E	19642	1117446	231	12515	1077399	205	0.2018359775871443	0.9212607033193074
CP001363	1230210	1230210	1231253	1231253	+	rluC	STM14_1359	23S rRNA pseudouridylate synthase C	1096	62377	39	596	51324	30	0.04466333405063757	0.4564890444576255
CP001363	1231409	1231409	1232152	1232152	+	STM14_1360	STM14_1360	putative inner membrane lipoprotein	2248	127890	114	1408	121275	99	0.16570290434454313	0.8382503860367587
CP001363	1232303	1232358	1232582	1232637	+	STM14_1361	STM14_1361	conserved hypothetical protein	448	25507	75	261	22497	61	0.16041967169315868	0.8256811799206856
CP001363	1233238	1233238	1232654	1232597	-	maf_1	STM14_1362	Maf-like protein	1287	73234	83	841	72472	75	0.9374236658068814	1.0
CP001363	1233291			1233399	+	sraB	pke2	sRNA	17	977	5	6	595	3	0.34747914374512484	1.0
CP001363	1233404	1233436	1233957	1233957	+	yceD	STM14_1363	hypothetical protein	8996	511770	650	7007	603229	705	0.6374596653773275	1.0
CP001363	1233958	1234009	1234182	1234315	+	rpmF	STM14_1364	50S ribosomal protein L32	9265	527123	2011	5281	454650	1595	1.7778e+11	0.018326747174286142
CP001363	1234316	1234316	1235395	1235471	+	plsX	STM14_1365	putative glycerol-3-phosphate acyltransferase PlsX	3663	208382	128	3038	261523	147	0.006805306052351368	0.15482733263851534
CP001363	1235472	1235475	1236428	1236443	+	fabH	STM14_1366	3-oxoacyl-(acyl carrier protein) synthase III	2110	120070	83	1436	123625	79	0.6765467966027037	1.0
CP001363	1236444	1236444	1237373	1237373	+	fabD	STM14_1367	acyl carrier protein S-malonyltransferase	3769	214444	153	2627	226192	148	0.6111619767884958	1.0
CP001363	1237374	1237386	1238120	1238275	+	fabG	STM14_1368	3-ketoacyl-(acyl-carrier-protein) reductase	8602	489362	442	6664	573714	476	0.9811159388352304	1.0
CP001363	1238276	1238276	1238512	1238512	+	acpP	STM14_1369	acyl carrier protein	39772	2262562	6338	27108	2333642	6010	0.04067069103520372	0.4347377156907425
CP001363	1238513	1238598	1239839	1239874	+	fabF	STM14_1370	3-oxoacyl-(acyl carrier protein) synthase II	13253	753982	403	9361	805847	396	0.24215113758445866	1.0
CP001363	1239963	1239963	1240772	1240772	+	pabC	STM14_1371	4-amino-4-deoxychorismate lyase	813	46291	37	496	42718	32	0.3516284877834135	1.0
CP001363	1240773	1240775	1241797		+	yceG	STM14_1372	hypothetical protein	714	40622	26	434	37392	22	0.2989743105417346	1.0
CP001363		1241787	1242428		+	tdk_1	STM14_1373	thymidylate kinase	1084	61718	63	675	58122	55	0.6144091750512355	1.0
CP001363		1242425	1243429	1243429	+	holB	STM14_1374	DNA polymerase III subunit delta'	881	50125	33	527	45423	27	0.28236097759887113	1.0
CP001363	1243440	1243440	1244237	1244291	+	ycfH	STM14_1375	putative metallodependent hydrolase	1090	62049	51	602	51878	39	0.06689814526029644	0.5587906504813619
CP001363		1244398	1244261		-	STM14_1376	STM14_1376	hypothetical protein	0	40	0	0	0	0	1.0	1.0
CP001363	1244532	1244532	1245965	1245994	+	ptsG	STM14_1377	glucose-specific PTS system IIBC components	8210	467083	216	5516	474923	202	0.390495489210172	1.0
CP001363		1248224	1246050		-	fhuE	STM14_1378	ferric-rhodotorulic acid outer membrane transporter	178	10141	3	115	9948	2	0.8691264101225027	1.0
CP001363	1248566	1248566	1248925	1248925	+	ycfF	STM14_1379	purine nucleoside phosphoramidase	2806	159682	294	1753	150973	256	0.18342898451443257	0.8762330657319339
CP001363	1248926	1248928	1249302	1249303	+	ycfL	STM14_1380	putative outer membrane lipoprotein	2121	120682	213	1463	125990	205	0.785830648327863	1.0
CP001363	1249304	1249316	1249954		+	ycfM	STM14_1381	putative outer membrane lipoprotein	2071	117839	122	1273	109604	104	0.16893378614011376	0.8493171518153441
CP001363		1249935	1250759	1250763	+	thiK	STM14_1382	thiamine kinase	1103	62769	50	638	54992	40	0.1980797096891884	0.9141331511404449
CP001363	1250764	1250770	1251795	1251808	+	nagZ	STM14_1383	beta-hexosaminidase	1128	64193	41	715	61575	36	0.7819188771080015	1.0
CP001363	1251809	1251820	1252362	1252398	+	ycfP	STM14_1384	hypothetical protein	5857	333220	407	3562	306667	344	0.08456727336375558	0.6250527691129323
CP001363	1252617	1252617	1253921	1253921	+	ndh	STM14_1385	respiratory NADH dehydrogenase 2	2606	148279	75	1741	149897	70	0.5822521192065302	1.0
CP001363	1254100	1254100	1254639		+	ycfJ	STM14_1386	hypothetical protein	135	7720	9	140	12078	13	0.006833280142685073	1.0
CP001363	1254647			1254581	-	STnc1090	-	sRNA	186	10596	105	105	9068	82	0.3141150352998908	1.0
CP001363	1254619			1254694	+	STnc850	-	sRNA	21	1207	10	19	1714	13	0.07073183310923996	1.0
CP001363	1255349	1255349	1254714	1254648	-	ycfQ	STM14_1387	putative transcriptional repressor	3641	207131	216	2212	190419	182	0.2213957447737088	0.9684269583938412
CP001363	1255591	1255591	1255848	1255905	+	ycfR	STM14_1388	putative outer membrane protein	2118	120526	310	1407	121128	286	0.49513574335963273	1.0
CP001363		1256910	1255945		-	ycfS	STM14_1389	putative periplasmic protein	295	16816	11	145	12550	7	0.010124864885908014	1.0
CP001363		1257065	1256910		-	STM14_1390	STM14_1390	hypothetical protein	17	1022	4	13	1122	4	0.37767994170671565	1.0
CP001363	1257098			1257017	-	STnc3410	-	sRNA	61	3482	28	35	3079	22	0.6025162344788108	1.0
CP001363	1260513	1260504	1257058		-	mfd	STM14_1391	transcription-repair coupling factor	4873	277239	53	3248	279621	49	0.8753723796866235	1.0
CP001363	1260731	1260731	1262041		+	ycfU	STM14_1392	outer membrane-specific lipoprotein transporter subunit LolC	677	38516	19	392	33796	15	0.12945955307999235	1.0
CP001363		1262034	1262735		+	lolD	STM14_1393	lipoprotein transporter ATP-binding subunit	602	34275	32	362	31170	27	0.2335817358059054	0.9911120531619223
CP001363		1262735	1263979	1263979	+	ycfW	STM14_1394	outer membrane-specific lipoprotein transporter subunit LolE	706	40196	21	442	38107	18	0.44087701628005754	1.0
CP001363	1263980	1264008	1264919	1264919	+	ycfX	STM14_1395	N-acetyl-D-glucosamine kinase	1607	91468	66	1000	86130	57	0.6730712736342427	1.0
CP001363	1264920	1264938	1265759	1265790	+	cobB	STM14_1396	NAD-dependent deacetylase	3684	209580	169	2291	197236	146	0.36547736877281795	1.0
CP001363	1266887	1266887	1265841	1265817	-	potD	STM14_1397	spermidine/putrescine ABC transporter periplasmic substrate-binding protein	2707	154002	97	1904	163919	95	0.7675880645026715	1.0
CP001363	1267741	1267691	1266912	1266888	-	potC	STM14_1398	spermidine/putrescine ABC transporter membrane protein	770	43817	37	543	46813	36	0.712104286869316	1.0
CP001363	1267998	1267916	1267794	1267794	-	STM14_1399	STM14_1399	hypothetical protein	78	4437	23	41	3596	17	0.33528922571932035	1.0
CP001363	1269017	1269017	1268007	1268001	-	sifA	STM14_1400	secreted effector protein	1026	58379	38	596	51377	31	0.19062991018638933	0.8945530376082009
CP001363		1269240	1269076		-	STM14_1401	STM14_1401	conserved hypothetical protein	1	71	0	1	121	0	0.5497192761667024	1.0
CP001363		1270209	1269346	1269311	-	potB	STM14_1402	spermidine/putrescine ABC transporter membrane protein	335	19085	14	228	19679	13	0.9906906345856017	1.0
CP001363	1271329	1271329	1270193		-	potA	STM14_1403	putrescine/spermidine ABC transporter ATPase protein	725	41250	24	393	33907	18	0.03613657689025513	0.40893640393490494
CP001363	1271580	1271580	1272809	1272854	+	pepT	STM14_1404	peptidase T	9487	539750	291	5750	495047	245	0.001767744758101508	0.07079454520972271
CP001363	1273003	1273020	1273478	1273539	+	tnpA_4	STM14_1406	transposase	218	12424	17	134	11581	15	0.5771224784066792	1.0
CP001363	1276099	1276019	1274898	1274848	-	ycfD	STM14_1407	putative cytoplasmic protein	3265	185770	109	2153	185339	100	0.8710272081330631	1.0
CP001363		1277563	1276100	1276100	-	phoQ	STM14_1408	sensor protein PhoQ	4657	264983	120	2918	251206	104	0.3805789530597972	1.0
CP001363	1278237	1278237	1277563		-	phoP	STM14_1409	DNA-binding transcriptional regulator PhoP	16682	949041	933	10795	929309	840	0.26678961367052434	1.0
CP001363	1279731	1279731	1278361	1278353	-	purB	STM14_1410	adenylosuccinate lyase	2495	141982	68	1561	134419	59	0.14361393514047724	0.7884607312360286
CP001363	1280382	1280382	1279735	1279732	-	ycfC	STM14_1411	hypothetical protein	992	56483	57	578	49788	46	0.19163601029731409	0.8978331347823681
CP001363	1281569	1281569	1280463	1280383	-	trmU	STM14_1412	tRNA (5-methylaminomethyl-2-thiouridylate)-methyltransferase	2408	137025	82	1426	122812	67	0.037939589067224236	0.4193436243403783
CP001363	1282084	1282084	1281623	1281623	-	ymfB	STM14_1413	putative MutT-like protein	421	23990	34	261	22540	29	0.3751188812664175	1.0
CP001363		1282425	1282096	1282085	-	STM14_1414	STM14_1414	putative periplasmic protein	331	18841	37	203	17522	32	0.39752352047893885	1.0
CP001363	1283087	1283087	1282422		-	ymfC	STM14_1415	putative ribosomal large subunit pseudouridine synthase	880	50100	49	453	39059	35	0.013449034027471744	0.2271657200674185
CP001363	1283204	1283259	1284509	1284540	+	icdA	STM14_1416	isocitrate dehydrogenase	42264	2404344	1276	31868	2743364	1338	0.1040005867549127	0.6832183470657529
CP001363		1285764	1284622	1284603	-	STM14_1417	STM14_1417	prophage lambda integrase	549	31271	18	402	34690	18	0.6403850684017548	1.0
CP001363	1286009	1285990	1285754		-	STM14_1418	STM14_1418	excisionase	128	7282	20	82	7115	18	0.7793419735526341	1.0
CP001363		1286591	1286040	1286040	-	STM14_1419	STM14_1419	Eaa protein	289	16472	19	160	13840	15	0.08917932676583673	1.0
CP001363		1286920	1286588		-	STM14_1420	STM14_1420	conserved hypothetical protein	151	8639	17	92	7937	14	0.5453468322648656	1.0
CP001363	1287239	1287239	1286913		-	STM14_1421	STM14_1421	conserved hypothetical protein	112	6377	12	110	9495	17	0.03295626183415801	0.39177890014734323
CP001363		1288099	1287269		-	STM14_1422	STM14_1422	recombination and repair protein RecT	322	18338	14	194	16737	12	0.30963665313987415	1.0
CP001363		1290446	1288092		-	STM14_1423	STM14_1423	exodeoxyribonuclease 8	624	35544	10	422	36357	9	0.8841028560704289	1.0
CP001363	1290812	1290804	1290505	1290505	-	STM14_1424	STM14_1424	prophage RecE	100	5691	12	102	8818	17	0.022781266572516435	0.31415581521109337
CP001363	1290839			1290948	+	STnc1400	-	sRNA	1	88	0	1	137	0	0.5132717485252658	1.0
CP001363		1291115	1290945	1290945	-	STM14_1425	STM14_1425	hypothetical protein	251	14282	55	121	10438	37	0.015220182890281077	0.24570770541823944
CP001363	1291224	1291224	1291108		-	STM14_1426	STM14_1426	conserved hypothetical prophage protein	78	4466	25	52	4481	23	0.9452107816962306	1.0
CP001363		1291515	1291721		+	STM14_1427	STM14_1427	conserved hypothetical protein	45	2580	8	38	3311	9	0.31586753733022904	1.0
CP001363	1292914	1292914	1291829	1291739	-	STM14_1428	STM14_1428	hypothetical protein	28757	1635954	1000	17584	1513787	850	0.0017418034568253663	0.07066599167797301
CP001363	1293533	1293533	1293066	1292915	-	STM14_1429	STM14_1429	putative regulator	2750	156467	221	1900	163628	213	0.9338960948773833	1.0
CP001363	1293622	1293622	1293774	1293774	+	STM14_1430	STM14_1430	conserved hypothetical protein	65	3750	16	55	4792	19	0.3156926526409488	1.0
CP001363	1293775	1293794	1294114	1294123	+	STM14_1431	STM14_1431	prophage cI protein	254	14485	29	172	14854	28	0.9821704822932787	1.0
CP001363	1294195			1294132	-	STnc1390	SLnc0026	sRNA	0	0	0	0	0	0	1.0	1.0
CP001363		1294206	1295111		+	STM14_1432	STM14_1432	phage replication protein O	207	11820	8	127	10993	7	0.5686266845104446	1.0
CP001363		1295108	1295800		+	STM14_1433	STM14_1433	phage replication protein P	113	6466	6	70	6094	5	0.664740564916624	1.0
CP001363		1295815	1296480		+	STM14_1434	STM14_1434	Ead-like protein	197	11262	11	89	7679	7	0.012430476911830643	1.0
CP001363		1296482	1296952		+	STM14_1435	STM14_1435	DNA N-4 cytosine methyltransferase	114	6505	9	57	4953	6	0.14651394091203018	1.0
CP001363	1296955	1296955	1297608		+	STM14_1436	STM14_1436	Eaa-like protein	242	13779	13	132	11442	10	0.1456683375699092	1.0
CP001363		1297601	1297882	1297882	+	STM14_1437	STM14_1437	hypothetical protein	157	8959	21	98	8469	18	0.676927546770673	1.0
CP001363	1297969	1297994	1298185	1298294	+	STM14_1438	STM14_1438	hypothetical protein	1037	59013	204	587	50611	160	0.11310725570974163	0.7060746346544078
CP001363	1298444	1298444	1298677	1298685	+	STM14_1439	STM14_1439	prophage DinI	548	31222	88	356	30654	79	0.568571734846233	1.0
CP001363	1298794	1298794	1299042	1299042	+	STM14_1440	STM14_1440	putative bacteriophage protein	574	32685	87	296	25535	62	0.018883265547867636	0.27979738656794917
CP001363	1299043	1299077	1299676		+	STM14_1441	STM14_1441	IrsA	279	15893	17	154	13314	13	0.09293739565461463	1.0
CP001363		1299673	1299867		+	STM14_1442	STM14_1442	conserved hypothetical protein	31	1812	6	8	701	2	0.002774621617725453	1.0
CP001363		1299849	1300145		+	STM14_1443	STM14_1443	conserved hypothetical protein	38	2165	4	9	821	1	0.00130026158532536	1.0
CP001363		1300142	1300696		+	STM14_1444	STM14_1444	putative bacteriophage protein	210	11965	14	135	11645	12	0.8019568933842827	1.0
CP001363		1300693	1300881	1300881	+	STM14_1445	STM14_1445	conserved hypothetical protein	60	3449	12	33	2871	9	0.45217378695327404	1.0
CP001363		1300963	1301523	1301523	+	STM14_1446	STM14_1446	putative bacteriophage protein	202	11529	13	97	8375	9	0.0349251812064293	1.0
CP001363	1301752	1301766	1301954	1302035	+	STM14_1447	STM14_1447	hypothetical protein	337	19221	67	166	14312	46	0.007723268090369863	0.16827096909138853
CP001363	1302102	1302108	1302326	1302426	+	STM14_1448	STM14_1448	hypothetical protein	287	16375	49	131	11326	31	0.0019513151186509481	0.07416396212475862
CP001363	1302877	1302877	1302338	1302225	-	STM14_1449	STM14_1449	conserved hypothetical protein	2457	139821	171	1373	118246	133	0.006577967670006636	0.1517538927581757
CP001363		1303055	1303357		+	STM14_1450	STM14_1450	phage-holin analog protein	59	3367	7	17	1510	3	0.0011469266250436724	1.0
CP001363		1303335	1303874		+	STM14_1451	STM14_1451	lysozyme	148	8428	10	28	2485	2	536.096	1.0
CP001363		1304044	1304181		+	STM14_1452	STM14_1452	putative bacteriophage protein	16	940	4	0	7	0	0.0306225	1.0
CP001363	1304183	1304183	1304647	1304647	+	STM14_1453	STM14_1453	bacteriophage lysis protein	194	11061	15	86	7429	9	0.010434527119286486	1.0
CP001363	1305275	1305275	1304874	1304806	-	STM14_1454	STM14_1454	hypothetical protein	607	34575	57	354	30524	46	0.15045801033072864	0.8036130263150756
CP001363		1305561	1306106		+	STM14_1455	STM14_1455	prophage DNA packaging protein	76	4337	5	40	3455	3	0.306293242060884	1.0
CP001363		1306078	1308009		+	STM14_1456	STM14_1456	terminase-like large protein	398	22670	7	168	14526	4	4.71994e+11	1.0
CP001363		1307993	1308196		+	STM14_1457	STM14_1457	head-to-tail joining-like protein	49	2800	9	17	1530	4	0.023614446700128078	1.0
CP001363		1308154	1309773		+	STM14_1458	STM14_1458	phage portal protein, lambda family	566	32231	13	309	26669	10	0.057499890401161435	1.0
CP001363		1309763	1311259	1311259	+	STM14_1459	STM14_1459	prophage head-tail preconnector	523	29786	13	225	19414	7	9.62509e+10	1.0
CP001363	1311272	1311272	1311619	1311619	+	STM14_1460	STM14_1460	phage head-like protein	179	10220	19	111	9579	16	0.6592401992455786	1.0
CP001363	1311674	1311674	1312702		+	STM14_1461	STM14_1461	phage head-like protein	576	32769	21	237	20410	12	1.74208e+10	0.003905218527700296
CP001363	1313114	1313114	1313518	1313518	+	STM14_1463	STM14_1463	minor capsid protein FII	178	10145	16	109	9385	14	0.603765997579872	1.0
CP001363		1313546	1314124	1314124	+	STM14_1464	STM14_1464	prophage minor tail protein Z	282	16053	18	128	11019	11	0.0017647719944135923	1.0
CP001363	1315423	1315423	1314173	1314077	-	STM14_1465	STM14_1465	Peyer's patch-specific virulence factor GipA	1963	111684	59	996	85749	41	0.004455956331207366	0.12898008251767062
CP001363	1315412	1315412	1315813	1315823	+	STM14_1466	STM14_1466	phage minor tail protein U	192	10956	18	116	10004	15	0.5236131007698457	1.0
CP001363	1315824	1315824	1316567	1316570	+	STM14_1467	STM14_1467	major tail-like protein	645	36727	32	438	37709	30	0.9291879313262541	1.0
CP001363		1316618	1317013		+	STM14_1468	STM14_1468	phage minor tail protein G	56	3193	5	19	1661	2	0.00985816240214857	1.0
CP001363		1317031	1317348		+	STM14_1469	STM14_1469	minor tail-like protein	41	2384	4	24	2124	4	0.7130603644848575	1.0
CP001363		1317320	1320415		+	STM14_1470	STM14_1470	phage tail component H-like protein	734	41775	8	509	43875	8	0.8655982965673842	1.0
CP001363		1320418	1320747		+	STM14_1471	STM14_1471	phage tail component M-like protein	110	6281	12	66	5759	10	0.5767467412667607	1.0
CP001363	1320748	1320754	1321455	1321473	+	STM14_1472	STM14_1472	phage tail component L-like protein	352	20076	18	210	18093	15	0.28854859832637103	1.0
CP001363		1322052	1321447		-	STM14_1473	STM14_1473	hypothetical protein	3	201	0	0	0	0	1.0	1.0
CP001363		1322136	1322744		+	STM14_1474	STM14_1474	tail assembly protein I-like protein	74	4226	4	63	5426	5	0.29358991958778463	1.0
CP001363		1322806	1326168		+	STM14_1475	STM14_1475	host specificity protein	339	19311	3	197	16964	3	0.1993655969181273	1.0
CP001363	1326207	1326207	1326449	1326449	+	STM14_1476	STM14_1476	conserved hypothetical protein	89	5094	13	25	2186	5	7.68166e+10	1.0
CP001363		1326457	1326636		+	STM14_1477	STM14_1477	hypothetical protein	11	643	2	6	544	1	0.9478929441405436	1.0
CP001363		1326599	1328944		+	STM14_1478	STM14_1478	side tail fiber protein	230	13138	3	83	7166	1	3.19281e+10	1.0
CP001363		1328944	1329528		+	STM14_1479	STM14_1479	phage tail assembly-like protein	134	7633	8	71	6147	6	0.19834906124807092	1.0
CP001363	1329826	1329826	1329626	1329458	-	STM14_1480	STM14_1480	PagJ	1203	68482	226	655	56407	171	0.06384396624365381	0.542580916608494
CP001363	1330809	1330809	1331156	1331156	+	STM14_1481	STM14_1481	hypothetical protein	135	7735	14	63	5432	9	0.04752539094269689	1.0
CP001363	1332051	1332051	1334153	1334153	+	sspH1	STM14_1483	SspH1	2010	114369	36	1115	96026	27	0.02946099710143552	0.3626493685307231
CP001363		1335144	1334473		-	STM14_1484	STM14_1484	conserved hypothetical protein	126	7171	7	105	9122	8	0.21469175496139925	1.0
CP001363	1335446	1335446	1335610	1335615	+	STM14_1485	STM14_1485	isocitrate dehydrogenase, NADP-dependent	1406	79987	321	935	80544	297	0.8182586354226888	1.0
CP001363	1335799			1335643	-	STnc150	-	sRNA	10	604	2	9	853	3	0.11476231635781269	1.0
CP001363		1336058	1337182		+	STM14_1486	STM14_1486	putative cytoplasmic protein	396	22551	13	240	20741	11	0.3186749443249046	1.0
CP001363		1337372	1337214		-	STM14_1487	STM14_1487	hypothetical protein	3	201	0	0	60	0	0.12111890193948568	1.0
CP001363		1337312	1337452		+	STM14_1488	STM14_1488	hypothetical protein	11	628	2	8	691	2	0.4417394597532137	1.0
CP001363		1337337	1337585		+	STM14_1489	STM14_1489	hypothetical protein	10	604	1	4	425	1	0.724305910880222	1.0
CP001363		1338952	1338164		-	envF	STM14_1490	putative envelope lipoprotein	38	2202	1	22	1951	1	0.7322161484297649	1.0
CP001363	1339120			1339407	+	isrC	IS102	sRNA	12	723	1	4	364	0	0.21286520394019637	1.0
CP001363	1339681	1339680	1339441	1339251	-	msgA	STM14_1492	macrophage survival protein	721	41018	113	400	34470	87	0.05861424342626158	0.5208969355408284
CP001363	1340404	1340392	1339871	1339848	-	envE	STM14_1493	putative envelope protein	1595	90739	115	867	74690	87	0.10103654510779929	0.6738894858846124
CP001363		1340575	1340405		-	STM14_1494	STM14_1494	hypothetical protein	36	2075	8	16	1391	4	0.22152796355524557	1.0
CP001363		1341019	1340807		-	STM14_1495	STM14_1495	cold shock-like protein	32	1866	5	8	688	1	0.0011475365920188398	1.0
CP001363		1341188	1341060	1341060	-	STM14_1496	STM14_1496	hypothetical protein	39	2270	11	13	1147	5	0.02567585603563868	1.0
CP001363		1341414	1341151		-	pagD	STM14_1497	virulence protein PAGD precursor	52	2999	7	25	2225	5	0.2486783900553148	1.0
CP001363		1341718	1341825		+	STM14_1499	STM14_1499	conserved hypothetical protein	10	604	3	8	725	4	0.30041479390503006	1.0
CP001363		1342192	1342043		-	STM14_1500	STM14_1500	hypothetical protein	0	48	0	0	0	0	1.0	1.0
CP001363	1342226	1342226	1342783	1342804	+	pagC	STM14_1501	virulence membrane protein PAGC precursor	7297	415144	493	6286	541190	592	0.02153072432286889	0.3045530579426983
CP001363	1342921			1342789	-	STnc3420	-	sRNA	11	633	3	7	656	3	0.5607030497361702	1.0
CP001363		1343096	1342962	1342962	-	STM14_1502	STM14_1502	hypothetical protein	44	2553	12	15	1364	6	0.026001616958984574	1.0
CP001363	1343189			1343265	+	STM14_1503	STM14_1503	tRNA	2	140	1	1	166	1	0.21814915410778718	1.0
CP001363	1343796			1343712	-	STnc520	-	sRNA	26	1500	11	18	1563	11	0.6293317905971422	1.0
CP001363	1344364	1344364	1344020	1343797	-	pliC	STM14_1505	lysozyme inhibitor	10401	591725	1138	5964	513439	908	1.40375e+12	0.017458132613726186
CP001363	1344636	1344636	1344493	1344365	-	STM14_1506	STM14_1506	hypothetical protein	284	16165	74	139	12031	51	0.01110900933733147	0.2066126747868649
CP001363	1344658	1344742	1344867	1345035	+	STM14_1507	STM14_1507	putative lipoprotein	524	29812	157	318	27387	132	0.27423112933917954	1.0
CP001363	1345055	1345067	1345339	1345347	+	STM14_1508	STM14_1508	putative cytoplasmic protein	508	28928	70	277	23908	53	0.05853456607060817	0.5208969355408284
CP001363	1345444	1345491	1345958	1346077	+	STM14_1509	STM14_1509	putative molecular chaperone	50593	2878197	4083	37322	3212901	4190	0.25124408287145744	1.0
CP001363	1346057			1345957	-	STnc1760	ncRNA_P162	sRNA	7	441	2	3	329	1	0.8900483316492352	1.0
CP001363		1346216	1346067		-	STM14_1510	STM14_1510	putative inner membrane protein	16	959	4	5	465	1	0.13465464316156114	1.0
CP001363	1346078			1346136	+	STnc1210	-	sRNA	30	1714	19	18	1566	16	0.947576163046978	1.0
CP001363	1346297	1346297	1347340	1347340	+	STM14_1511	STM14_1511	putative cytoplasmic protein	499	28425	18	317	27313	15	0.4441749330389556	1.0
CP001363	1347953	1347953	1347423	1347423	-	STM14_1512	STM14_1512	putative inner membrane protein	459	26157	32	319	27482	31	0.9175496723146421	1.0
CP001363	1347963			1348096	+	STnc1990	asRNA_P163	sRNA	75	4296	21	51	4420	20	0.9643467702827074	1.0
CP001363	1348179			1348068	-	STnc3430	-	sRNA	613	34879	206	488	42028	229	0.18305874994627816	0.8751794856385023
CP001363	1348465	1348416	1348102		-	STM14_1513	STM14_1513	putative outer membrane lipoprotein	2141	121803	256	1298	111789	216	0.10942270372126438	0.7020685519436775
CP001363	1348666	1348666	1348508	1348486	-	STM14_1514	STM14_1514	hypothetical protein	142	8117	33	80	6889	26	0.29765885283901894	1.0
CP001363	1349098	1349098	1350732		+	STM14_1515	STM14_1515	putative ABC transporter periplasmic binding protein	1874	106629	43	1089	93784	35	0.13648772317774138	0.7644096910155689
CP001363		1350732	1351706		+	STM14_1516	STM14_1516	putative ABC transporter protein	291	16576	11	198	17108	10	0.9373563278278533	1.0
CP001363		1351696	1352508		+	STM14_1517	STM14_1517	putative ABC transporter protein	85	4861	3	52	4527	3	0.6806711956147621	1.0
CP001363		1352502	1353299		+	STM14_1518	STM14_1518	putative ABC-type transport system ATPase component	205	11662	9	139	11981	9	0.8923535449574977	1.0
CP001363		1353293	1353883		+	STM14_1519	STM14_1519	putative ABC-type transport system ATPase component	133	7589	8	109	9460	9	0.25144703266543916	1.0
CP001363		1355098	1353965		-	STM14_1520	STM14_1520	putative inner membrane protein	136	7739	4	72	6265	3	0.20434717065259403	1.0
CP001363	1355292	1355292	1355618	1355626	+	STM14_1521	STM14_1521	putative cytoplasmic protein	301	17169	34	167	14458	26	0.08898498731226648	0.6360577271574842
CP001363	1355627			1355703	+	STM14_1522	STM14_1522	tRNA	59	3385	29	36	3164	25	0.765570263290849	1.0
CP001363	1355763			1355713	-	isrD	-	sRNA	0	0	0	0	0	0	1.0	1.0
CP001363		1355815	1356462		+	STM14_1523	STM14_1523	hypothetical protein	140	7979	8	77	6710	6	0.27780256755251564	1.0
CP001363	1356416			1356502	+	STnc3440	-	sRNA	19	1088	8	7	648	4	0.2869923719142701	1.0
CP001363		1356600	1356451		-	STM14_1524	STM14_1524	hypothetical protein	0	0	0	0	0	0	1.0	1.0
CP001363	1356571	1356571	1357359	1357370	+	aadA	STM14_1525	aminoglycoside resistance protein	323	18382	15	238	20555	15	0.5486894094899664	1.0
CP001363		1357504	1358097		+	STM14_1526	STM14_1526	putative response regulator	18	1054	1	13	1157	1	0.3805314879275362	1.0
CP001363	1358166	1358166	1359014		+	STM14_1527	STM14_1527	putative transcriptional regulator	425	24223	18	217	18760	13	0.01426628986485412	1.0
CP001363		1358977	1359201	1359201	+	STM14_1528	STM14_1528	hypothetical protein	80	4585	13	33	2922	7	0.04803376343529591	1.0
CP001363	1359517	1359517	1359269	1359223	-	STM14_1529	STM14_1529	putative cytoplasmic protein	315	17923	47	186	16084	39	0.24184623982532152	1.0
CP001363		1359745	1359596		-	STM14_1530	STM14_1530	putative cytoplasmic protein	1	94	0	0	76	0	0.4298427065208111	1.0
CP001363	1359828	1359828	1360373	1360421	+	STM14_1531	STM14_1531	chorismate mutase	463	26363	32	317	27366	30	0.8458931512329008	1.0
CP001363	1360570	1360570	1361208	1361266	+	yeaS	STM14_1532	leucine export protein LeuE	1118	63635	66	594	51151	48	0.02442401459882357	0.3290488787081139
CP001363		1361380	1361225		-	STM14_1533	STM14_1533	hypothetical protein	17	967	4	5	492	1	0.16871422189942206	1.0
CP001363		1361381	1361743		+	yeaR	STM14_1534	putative cytoplasmic protein	36	2062	3	36	3174	5	0.059099739032322886	1.0
CP001363	1361744	1361746	1361928	1361976	+	yoaG	STM14_1535	putative cytoplasmic protein	336	19118	69	226	19538	65	0.9350719774509498	1.0
CP001363		1362159	1362034		-	STM14_1536	STM14_1536	hypothetical protein	0	0	0	0	0	0	1.0	1.0
CP001363		1362158	1362799		+	STM14_1537	STM14_1537	putative nitric oxide reductase	120	6832	7	65	5642	5	0.27295804441838306	1.0
CP001363	1363060			1362850	-	ryhB-2	isrE rfrB	sRNA	5	322	1	3	304	0	0.690232634597559	1.0
CP001363	1362921	1362921	1363106		+	STM14_1538	STM14_1538	hypothetical protein	58	3323	11	31	2699	8	0.3990138242464396	1.0
CP001363	1363114	1363114	1363362	1363391	+	yeaQ	STM14_1539	hypothetical protein	968	55078	146	679	58466	143	0.48015620891551636	1.0
CP001363		1363529	1363413	1363413	-	STM14_1540	STM14_1540	hypothetical protein	78	4464	25	46	3962	20	0.5547578269343086	1.0
CP001363		1363599	1363501		-	STM14_1541	STM14_1541	hypothetical protein	12	737	4	6	582	3	0.887218026929605	1.0
CP001363	1363795	1363795	1364046	1364114	+	yaoF	STM14_1542	putative hemolysin	484	27580	72	304	26215	63	0.3987813970401392	1.0
CP001363	1364115	1364115	1364426	1364678	+	STM14_1543	STM14_1543	putative periplasmic protein	2250	128046	272	1259	108380	212	0.012877102266726786	0.22375125957945446
CP001363		1364759	1364412	1364219	-	yeaO	STM14_1544	putative cytoplasmic protein	1304	74191	141	756	65129	114	0.29633090077245194	1.0
CP001363		1364856	1364743		-	STM14_1545	STM14_1545	hypothetical protein	4	279	1	6	549	2	0.025197344607431036	1.0
CP001363		1364774	1364911		+	STM14_1546	STM14_1546	hypothetical protein	21	1227	5	0	0	0	0.0	1.0
CP001363		1366062	1364878		-	yeaN	STM14_1547	putative amino acid/amine transport protein	55	3175	1	34	3000	1	0.8111057075778338	1.0
CP001363	1366163	1366163	1366957	1366967	+	yeaM	STM14_1548	putative regulatory protein	398	22649	18	224	19303	14	0.10622233804046564	1.0
CP001363	1367383	1367383	1366937	1366937	-	yeaL	STM14_1549	putative inner membrane protein	376	21403	31	237	20460	27	0.5343930907589468	1.0
CP001363		1367385	1367522		+	STM14_1550	STM14_1550	conserved hypothetical protein	7	451	2	6	548	2	0.31061412715197856	1.0
CP001363		1367589	1367696		+	STM14_1551	STM14_1551	putative inner membrane protein	7	408	2	1	129	0	0.04267664429017352	1.0
CP001363	1368211	1368211	1367693	1367598	-	yeaK	STM14_1552	putative cytoplasmic protein	737	41957	53	483	41593	48	0.7333005436645523	1.0
CP001363	1369754	1369754	1368261	1368214	-	yeaJ	STM14_1553	putative methyl-accepting chemotaxis protein	840	47819	21	440	37961	15	0.020483241003158802	0.29554522889686496
CP001363	1369997			1370391	+	STnc1480	-	sRNA	4903	278948	468	2970	255692	395	0.16622692554980945	0.8393167821154887
CP001363		1370048	1370245		+	STM14_1554	STM14_1554	hypothetical protein	1599	90975	305	1063	91585	282	0.865120710134378	1.0
CP001363		1370136	1370267	1370373	+	STM14_1555	STM14_1555	salivary secreted protein	2544	144747	728	1581	136143	629	0.12494867932350076	0.737209816351674
CP001363	1371681	1371681	1370395	1370345	-	yeaH	STM14_1556	hypothetical protein	5738	326468	168	3951	340182	161	0.9793791767725718	1.0
CP001363		1371682	1371801		+	STM14_1557	STM14_1557	hypothetical protein	0	26	0	0	0	0	0.03564326988199436	1.0
CP001363	1373800	1373738	1371804	1371682	-	yeaG	STM14_1558	putative serine protein kinase	9493	540069	185	6781	583799	184	0.1030161139716207	0.6793551059733366
CP001363		1374027	1373854		-	STM14_1559	STM14_1559	hypothetical protein	2	158	0	4	422	1	0.005433171042476356	1.0
CP001363	1374166	1374166	1374912	1374951	+	mipA	STM14_1560	MltA-interacting protein A	6915	393404	349	5137	442258	361	0.4976848421497528	1.0
CP001363		1375202	1376398		+	STM14_1561	STM14_1561	arylsulfatase regulator	128	7297	4	49	4220	2	0.0039637241639125026	1.0
CP001363	1376495	1376495	1377352	1377358	+	STM14_1562	STM14_1562	putative aldehyde reductase	1166	66368	51	812	69968	49	0.5072184554556121	1.0
CP001363		1378335	1377451	1377408	-	yeaD	STM14_1563	aldose 1-epimerase	2793	158934	119	1880	161858	111	0.791148057201682	1.0
CP001363	1378669	1378511	1378335		-	STM14_1564	STM14_1564	hypothetical protein	438	24967	93	273	23567	81	0.38333266972330043	1.0
CP001363	1379756	1379665	1378670	1378670	-	gapA	STM14_1565	glyceraldehyde-3-phosphate dehydrogenase	58081	3304142	2202	42071	3621735	2219	0.376908198536321	1.0
CP001363		1379655	1379795		+	STM14_1566	STM14_1566	hypothetical protein	2	158	0	3	316	1	0.036803381596363816	1.0
CP001363	1379977	1379977	1380420	1380420	+	yeaA	STM14_1567	methionine sulfoxide reductase B	5061	287966	430	3340	287570	395	0.7059198740223035	1.0
CP001363	1380421	1380462	1380740	1380798	+	yeaC	STM14_1568	putative cytoplasmic protein	11506	654579	1557	7782	669988	1465	0.027841565146058442	0.3508397228642321
CP001363	1380802	1380898	1381002	1381002	+	STM14_1569	STM14_1569	hypothetical protein	158	9034	57	80	6956	40	0.10937009651851938	0.7020685519436775
CP001363	1381752	1381747	1381091	1381083	-	pncA	STM14_1570	nicotinamidase/pyrazinamidase	414	23581	23	241	20804	19	0.17021177537423005	0.852055602084782
CP001363	1382847	1382790	1381774	1381753	-	ansA	STM14_1571	cytoplasmic asparaginase I	850	48360	31	523	45090	27	0.4098012565006682	1.0
CP001363		1382785	1382889		+	STM14_1572	STM14_1572	hypothetical protein	8	496	3	12	1046	6	0.002823591257953261	1.0
CP001363	1384742	1384742	1382886	1382863	-	sppA	STM14_1573	protease 4	1679	95540	34	1109	95548	31	0.9671547475123757	1.0
CP001363	1384916	1384916	1385467	1385527	+	ydjA	STM14_1574	hypothetical protein	1434	81596	98	1094	94223	104	0.146740103347325	0.7944047185209882
CP001363	1385528	1385585	1386628	1386632	+	selD	STM14_1575	selenophosphate synthetase	4616	262596	166	3306	284641	166	0.39955669302497065	1.0
CP001363	1386633	1386633	1388582	1388582	+	topB	STM14_1576	DNA topoisomerase III	2319	131932	44	1450	124899	39	0.14980702704713686	0.8035978781143204
CP001363	1389955	1389955	1388612	1388612	-	gdhA	STM14_1577	glutamate dehydrogenase	2713	154369	76	1808	155660	70	0.6295375219310198	1.0
CP001363	1390194	1390194	1390469	1390791	+	STM14_1578	STM14_1578	putative periplasmic protein	1533	87217	209	911	78463	173	0.41312612725396936	1.0
CP001363	1390846	1390845	1390429	1390375	-	STM14_1579	STM14_1579	pyrimidine (deoxy)nucleoside triphosphate pyrophosphohydrolase	252	14350	22	137	11876	17	0.11915690131780854	0.721982945473957
CP001363	1391724	1391724	1390918	1390849	-	xthA	STM14_1580	exonuclease III	1587	90303	74	947	81581	61	0.4306426974468351	1.0
CP001363		1391859	1392038		+	STM14_1581	STM14_1581	conserved hypothetical protein	1	80	0	1	120	0	0.6048779802419654	1.0
CP001363		1392170	1393396		+	argD_1	STM14_1582	bifunctional succinylornithine transaminase/acetylornithine transaminase	288	16427	8	225	19383	9	0.32669969291708834	1.0
CP001363		1393387	1394421		+	astA	STM14_1583	arginine succinyltransferase	191	10915	7	117	10080	5	0.5718317451957419	1.0
CP001363		1394418	1395896		+	astD	STM14_1584	succinylglutamic semialdehyde dehydrogenase	309	17603	7	194	16735	6	0.47435078590751023	1.0
CP001363		1395893	1397236		+	astB	STM14_1585	succinylarginine dihydrolase	255	14552	7	164	14196	6	0.6775218143573898	1.0
CP001363		1397229	1398197		+	astE	STM14_1586	succinylglutamate desuccinylase	117	6655	4	120	10409	6	0.012608218414854334	1.0
CP001363		1398234	1398449		+	STM14_1587	STM14_1587	hypothetical protein	12	708	2	8	701	1	0.6154576111763367	1.0
CP001363	1398533	1398533	1399018		+	spy	STM14_1588	periplasmic protein	1158	65925	90	734	63194	79	0.793261897081425	1.0
CP001363	1399006			1399093	+	STnc1640	-	sRNA	91	5190	39	33	2863	19	0.0064629464801295895	0.15115539227727084
CP001363	1400001	1400001	1399093	1399082	-	STM14_1589	STM14_1589	nucleotide excision repair endonuclease	523	29807	21	298	25715	17	0.11892857674178225	0.721982945473957
CP001363		1400922	1400095	1400037	-	nadE	STM14_1590	NAD synthetase	2921	166221	133	2039	175584	129	0.6765460537783968	1.0
CP001363		1401129	1400923		-	STM14_1591	STM14_1591	hypothetical protein	8	494	1	1	135	0	0.009415914243280183	1.0
CP001363	1401141	1401141	1401482	1401519	+	osmE	STM14_1592	DNA-binding transcriptional activator OsmE	6282	357408	693	4432	381536	681	0.753323034811784	1.0
CP001363		1401610	1401732		+	STM14_1593	STM14_1593	hypothetical protein	4	234	1	1	104	0	0.2226635622116958	1.0
CP001363	1401768	1401783	1402103	1402149	+	celA	STM14_1594	N,N'-diacetylchitobiose-specific PTS system transporter subunit IIB	1801	102456	211	925	79645	151	0.01592429498130515	0.25370395846237387
CP001363	1402182	1402186	1403544	1403544	+	celB	STM14_1595	N,N'-diacetylchitobiose-specific PTS system transporter subunit IIC	572	32566	15	460	39663	17	0.16834857472878345	0.8478330029622712
CP001363	1403545	1403595	1403942	1403952	+	celC	STM14_1596	N,N'-diacetylchitobiose-specific PTS system transporter subunit IIA	533	30354	57	341	29419	51	0.49398528159191163	1.0
CP001363	1403953	1403953	1404795	1404795	+	celD	STM14_1597	DNA-binding transcriptional regulator ChbR	726	41351	32	481	41463	30	0.8049253201814475	1.0
CP001363	1404920	1404920	1406275	1406275	+	celF	STM14_1598	phospho-beta-glucosidase/cellobiose-6-phosphate hydrolase	518	29480	14	263	22708	10	0.014333372621211952	1.0
CP001363	1406276	1406288	1407046		+	celG	STM14_1599	hypothetical protein	970	55232	48	504	43456	34	0.01562908953997442	0.2510529850006331
CP001363	1406955			1407082	+	STnc2010	-	sRNA	193	10984	56	94	8119	38	0.05083084136391064	0.49534471119763
CP001363	1409342	1409342	1407090	1406972	-	katE	STM14_1600	hydroperoxidase II	7787	443013	130	4980	428711	116	0.20279002718063385	0.9248933610960735
CP001363		1409372	1409509		+	STM14_1601	STM14_1601	hypothetical protein	9	565	2	1	121	0	8.07198e+10	1.0
CP001363		1409647	1409399		-	STM14_1602	STM14_1602	hypothetical protein	50	2856	7	33	2858	7	0.9993677729257114	1.0
CP001363	1409707	1409707	1409949	1410042	+	cedA	STM14_1603	cell division modulator	250	14244	38	123	10646	26	0.023147940249133265	0.3169695705777101
CP001363	1411442	1411442	1410051	1409980	-	ydjN	STM14_1604	kinase/transporter-like protein	2095	119233	56	1411	121498	53	0.6057925853089863	1.0
CP001363		1412166	1411579		-	ydjM	STM14_1605	hypothetical protein	118	6745	7	77	6695	6	0.853209927802943	1.0
CP001363	1412306			1412140	-	STnc3570	-	sRNA	228	12991	51	142	12232	44	0.6252610409504059	1.0
CP001363	1412984	1412984	1412316	1412307	-	yniC	STM14_1606	2-deoxyglucose-6-phosphatase	1058	60228	59	800	68952	62	0.1391504400724841	0.7719284849182301
CP001363	1413133	1413133	1413669	1413669	+	yniB	STM14_1607	putative regulatory protein	563	32056	39	269	23210	26	0.0031812290141002746	0.10252344678458492
CP001363	1414572	1414572	1413712	1413479	-	STM14_1608	STM14_1608	putative cytoplasmic protein	18779	1068344	823	12201	1050329	744	0.2674667972455381	1.0
CP001363	1415065	1414969	1414679	1414573	-	ydiZ	STM14_1609	putative cytoplasmic protein	991	56394	128	738	63613	133	0.17413603471083736	0.8592870248175913
CP001363	1415998	1415998	1415066	1415066	-	pfkB	STM14_1610	6-phosphofructokinase 2	6050	344192	244	4078	351116	229	0.779044165132976	1.0
CP001363	1416287	1416287	1417045		+	ydiY	STM14_1611	putative outer membrane protein	780	44379	38	304	26185	21	4.5143e+09	2.19959e+12
CP001363	1416969			1417090	+	STnc3460	-	sRNA	163	9297	50	60	5178	25	7.30466e+11	0.04067652948163407
CP001363	1417120			1417048	-	STnc4210	-	sRNA	187	10679	97	97	8414	70	0.12677481180886158	0.7413099591326713
CP001363	1418110	1418053	1417094		-	STM14_1612	STM14_1612	putative outer membrane protein	1813	103167	71	1276	109866	69	0.701938547706464	1.0
CP001363		1418196	1418510		+	STM14_1613	STM14_1613	putative inner membrane protein	2	141	0	2	196	0	0.15613231768393368	1.0
CP001363		1418507	1419361	1419430	+	STM14_1614	STM14_1614	putative DNA/RNA non-specific endonuclease	530	30169	23	383	33040	23	0.7601487506853372	1.0
CP001363		1419534	1419740		+	STM14_1615	STM14_1615	hypothetical protein	22	1257	4	15	1313	3	0.498793212841037	1.0
CP001363	1421286	1421286	1420063	1420063	-	rfc	STM14_1616	O-antigen polymerase	1120	63722	34	655	56438	28	0.2518406686485167	1.0
CP001363		1421769	1421954		+	STM14_1617	STM14_1617	hypothetical protein	5	305	1	3	274	0	0.7897331114499604	1.0
CP001363		1421956	1422090		+	STM14_1618	STM14_1618	hypothetical protein	4	276	1	0	66	0	0.024963172612737658	1.0
CP001363	1422119	1422178	1424106	1424109	+	thrS	STM14_1619	threonyl-tRNA synthetase	110675	6296135	2167	80746	6950982	2199	0.8527983502384582	1.0
CP001363	1424110	1424110	1424652	1424682	+	infC	STM14_1620	translation initiation factor IF-3	70366	4003006	4894	52597	4527772	5090	0.5203846147675542	1.0
CP001363	1424683	1424748	1424945	1424945	+	rpmI	STM14_1621	50S ribosomal protein L35	50652	2881530	9662	29219	2515338	7755	0.002405870281622319	0.08423427267452514
CP001363	1424946	1424996	1425352	1425524	+	rplT	STM14_1622	50S ribosomal protein L20	63574	3616665	6726	44845	3860458	6601	0.36518741938656474	1.0
CP001363		1425562	1425398		-	STM14_1623	STM14_1623	hypothetical protein	1	79	0	0	0	0	1.0	1.0
CP001363	1425654	1425654	1426637	1426652	+	pheS	STM14_1624	phenylalanyl-tRNA synthetase subunit alpha	2733	155488	104	2096	180516	111	0.10272663550950577	0.6786922461289042
CP001363	1426653	1426653	1429040	1429044	+	pheT	STM14_1625	phenylalanyl-tRNA synthetase subunit beta	8228	468116	130	6969	599950	153	0.11556155185102057	0.7102895140222663
CP001363	1429045	1429045	1429344	1429393	+	ihfA	STM14_1626	integration host factor subunit alpha	13258	754233	1669	9340	804034	1636	0.22771332800466645	0.9811642069589422
CP001363	1429394			1429487	+	STnc540	sRNA14	sRNA	2218	126183	891	1432	123347	801	0.2958515472714689	1.0
CP001363	1429547	1429547	1430527		+	btuC	STM14_1627	vtamin B12-transporter permease	332	18911	12	215	18557	11	0.6767110301762241	1.0
CP001363	1430570	1430619	1431170		+	btuE	STM14_1628	putative glutathione peroxidase	556	31653	38	381	32848	36	0.9158512271183495	1.0
CP001363		1431170	1431919	1431983	+	btuD	STM14_1629	vitamin B12-transporter ATPase	355	20200	17	211	18168	14	0.2813475535170183	1.0
CP001363	1431996	1431996	1432460	1432587	+	nlpC	STM14_1630	lipoprotein	1116	63522	90	762	65604	86	0.6391909709590219	1.0
CP001363		1432696	1432577		-	STM14_1631	STM14_1631	hypothetical protein	0	0	0	0	0	0	1.0	1.0
CP001363	1432757	1432774	1433487	1433527	+	ydiV	STM14_1632	hypothetical protein	404	22997	21	213	18414	15	0.03225713135482579	0.3864906701468574
CP001363	1433549	1433549	1434991	1434991	+	ydiU	STM14_1633	hypothetical protein	662	37697	17	457	39364	16	0.9368858360356597	1.0
CP001363		1435217	1435026		-	ydiE	STM14_1634	hypothetical protein	10	608	2	3	310	0	0.25432442217087836	1.0
CP001363	1436445	1436420	1435374	1435374	-	aroH	STM14_1635	phospho-2-dehydro-3-deoxyheptonate aldolase	1390	79124	50	820	70671	41	0.39511777822795807	1.0
CP001363		1436467	1436571		+	STM14_1636	STM14_1636	hypothetical protein	1	75	0	3	318	1	0.004646136641048836	1.0
CP001363	1437409	1437409	1436576	1436576	-	ydiA	STM14_1637	hypothetical protein	1232	70091	55	737	63460	46	0.4292876801534884	1.0
CP001363		1437699	1437586		-	STM14_1638	STM14_1638	hypothetical protein	0	0	0	0	0	0	1.0	1.0
CP001363	1437746	1437746	1440124	1440357	+	pps	STM14_1639	phosphoenolpyruvate synthase	33136	1885072	526	24356	2096685	538	0.05975578626339919	0.5254016274918724
CP001363	1441806	1441806	1440166	1440166	-	ydiD	STM14_1640	short chain acyl-CoA synthetase	701	39897	16	508	43758	16	0.594455175077319	1.0
CP001363		1442189	1441896		-	ydiT	STM14_1641	putative ferredoxin	12	686	1	13	1183	2	0.0176366608490141	1.0
CP001363		1443472	1442186		-	ydiS	STM14_1642	hypothetical protein	115	6552	3	77	6678	3	0.962777851602739	1.0
CP001363		1444464	1443529		-	ydiR	STM14_1643	electron transfer flavoprotein subunit YdiR	67	3828	2	55	4805	3	0.35503039195842134	1.0
CP001363		1445250	1444486		-	ydiQ	STM14_1644	putative electron transfer flavoprotein YdiQ	18	1076	0	17	1504	1	0.08824890317061858	1.0
CP001363		1445658	1445506		-	STM14_1645	STM14_1645	hypothetical protein	0	0	0	0	0	0	1.0	1.0
CP001363		1445713	1446603		+	ydiP	STM14_1646	putative transcriptional regulator	52	3011	2	17	1533	1	0.009147592848696835	1.0
CP001363	1447830	1447830	1446679	1446653	-	ydiO	STM14_1647	putative acyl-CoA dehydrogenase	663	37732	21	385	33179	17	0.13372086094720814	0.7583568127626829
CP001363		1449439	1447844		-	ydiF	STM14_1648	putative acetyl-CoA/acetoacetyl-CoA transferase beta subunit	62	3558	1	51	4420	1	0.3852014024679202	1.0
CP001363	1450394	1450351	1449593	1449593	-	aroD	STM14_1649	3-dehydroquinate dehydratase	1126	64075	56	786	67735	54	0.48697584591201437	1.0
CP001363		1451262	1450396		-	aroE_1	STM14_1650	quinate/shikimate dehydrogenase	210	11988	9	120	10358	7	0.28595335790748727	1.0
CP001363		1452564	1451329		-	ydiN	STM14_1651	putative transport protein	40	2275	1	18	1559	0	0.20739636275073195	1.0
CP001363		1452598	1452744		+	STM14_1652	STM14_1652	hypothetical protein	1	80	0	0	0	0	1.0	1.0
CP001363		1452838	1452728		-	STM14_1653	STM14_1653	hypothetical protein	0	0	0	0	7	0	1.0	1.0
CP001363		1454139	1452928		-	ydiM	STM14_1654	putative transport protein	39	2244	1	16	1431	0	0.13973822668006292	1.0
CP001363	1454639	1454639	1454280	1454224	-	ydiL	STM14_1655	putative cytoplasmic protein	148	8461	15	92	8002	13	0.6591776301305404	1.0
CP001363	1454914			1454806	-	rprA	STM14_1656	sRNA	0	0	0	2	229	1	6.0063e-06	1.0
CP001363	1456215	1456215	1455097	1455097	-	ydiK	STM14_1657	putative inner membrane protein	1167	66410	39	807	69539	37	0.5479031119204747	1.0
CP001363		1456475	1456308		-	STM14_1658	STM14_1658	hypothetical protein	4	263	1	0	59	0	0.016952344793391572	1.0
CP001363	1456480	1456480	1459536		+	ydiJ	STM14_1659	putative oxidase	5363	305145	66	3602	310098	61	0.7554283699656669	1.0
CP001363		1459533	1459943	1459947	+	STM14_1660	STM14_1660	hypothetical protein	475	27038	43	307	26450	39	0.5274688286894212	1.0
CP001363	1460003	1460003	1460230	1460401	+	ydiH	STM14_1661	putative cytoplasmic protein	4888	278089	809	2636	227000	607	0.004712087561034833	0.13182572234148646
CP001363	1460402			1460495	+	rydB	tpe7 IS082	sRNA	93	5327	37	31	2669	17	0.001268770158467117	0.05795702434810338
CP001363	1461864	1461864	1460518	1460502	-	STM14_1662	STM14_1662	putative Na+-dicarboxylate symporter	742	42220	20	524	45146	20	0.7347076319378407	1.0
CP001363	1462291	1462291	1462659	1462659	+	sufA	STM14_1663	iron-sulfur cluster assembly scaffold protein	139	7909	14	66	5682	9	0.05976303430731803	1.0
CP001363	1462666	1462668	1464155	1464155	+	sufB	STM14_1664	cysteine desulfurase activator complex subunit SufB	677	38549	17	465	40080	16	0.9614919177032923	1.0
CP001363	1464156	1464172	1464918		+	sufC	STM14_1665	cysteine desulfurase ATPase component	477	27162	24	361	31133	25	0.5670060214038363	1.0
CP001363		1464893	1466164		+	sufD	STM14_1666	cysteine desulfurase activator complex subunit SufD	1009	57407	29	598	51544	24	0.272777875069804	1.0
CP001363		1466161	1467381	1467389	+	sufS	STM14_1667	selenocysteine lyase	780	44411	24	491	42328	21	0.5103087915164172	1.0
CP001363	1467390	1467394	1467810	1467819	+	ynhA	STM14_1668	cysteine desufuration protein SufE	178	10164	16	136	11749	17	0.34969016088840366	1.0
CP001363	1467907	1467965	1468966	1468987	+	ynhG	STM14_1669	hypothetical protein	3062	174233	115	1973	169923	103	0.507570594513721	1.0
CP001363	1469344	1469272	1469033	1469022	-	lppB	STM14_1670	putative methyl-accepting chemotaxis protein	1268	72187	199	827	71276	181	0.9536487245542804	1.0
CP001363	1469601	1469591	1469355	1469345	-	lpp	STM14_1671	murein lipoprotein	457169	26007581	72858	353123	30398401	78300	0.6391380081956324	1.0
CP001363	1471314	1471314	1469902	1469887	-	pykF	STM14_1672	pyruvate kinase	6998	398126	187	4823	415204	179	0.7794098796672525	1.0
CP001363	1473062	1473059	1471716	1471716	-	orf48	STM14_1673	putative amino acid permease	1207	68708	33	694	59811	27	0.21735527113314645	0.9625324559838423
CP001363	1473974	1473974	1473081	1473081	-	orf32	STM14_1674	putative proline iminopeptidase	913	51992	38	519	44742	30	0.12147431317209686	0.7276695767083441
CP001363	1474770	1474770	1474033	1474023	-	orf245	STM14_1675	putative cytoplasmic protein	3817	217157	195	2180	187712	155	0.043850844896946635	0.4529962722834752
CP001363	1476008	1476008	1474782	1474771	-	orf408	STM14_1676	putative regulatory protein	1985	112944	61	1032	88838	44	0.007377203762687219	0.1627717373601214
CP001363		1479393	1476331	1476322	-	ttrA	STM14_1677	tetrathionate reductase complex subunit A	2119	120571	26	1614	139015	27	0.3628689938145271	1.0
CP001363		1480408	1479386		-	ttrC	STM14_1678	tetrathionate reductase complex subunit C	322	18342	11	287	24787	14	0.03437663721496469	1.0
CP001363	1481161	1481161	1480409		-	ttrB	STM14_1679	tetrathionate reductase complex subunit B	416	23705	20	279	24035	19	0.7683490873752226	1.0
CP001363	1481325	1481325	1483103		+	ttrS	STM14_1680	sensory histidine kinase	8388	477190	178	5355	461020	158	0.09176141916430844	0.6398417787191851
CP001363		1483060	1483698	1483783	+	ttrR	STM14_1681	response regulator	1185	67440	70	787	67765	64	0.8297035293256796	1.0
CP001363	1483791	1483796	1484008	1484031	+	orf70	STM14_1682	hypothetical protein	436	24849	77	264	22731	65	0.26597553818496594	1.0
CP001363	1485063	1485063	1484104	1483971	-	orf319	STM14_1683	putative inner membrane protein	6149	349839	241	3607	310544	197	0.02178249721123491	0.30615928171656376
CP001363	1485964	1485964	1485236	1485214	-	orf242	STM14_1684	putative regulatory protein	752	42800	38	457	39375	32	0.3176079566274612	1.0
CP001363	1486129	1486129	1486016	1485971	-	STM14_1685	STM14_1685	hypothetical protein	86	4930	28	53	4592	24	0.6784487557700983	1.0
CP001363	1486781	1486781	1486143	1486136	-	ssrB	STM14_1686	transcriptional activator	933	53092	55	579	49879	47	0.502019497016297	1.0
CP001363	1489575	1489574	1486812	1486782	-	ssrA	STM14_1687	sensor kinase	1644	93573	22	1057	90992	20	0.8676922747183584	1.0
CP001363	1489975	1489975	1490376	1490376	+	ssaB	STM14_1688	secreted effector protein	121	6929	11	108	9328	14	0.11746480902584054	1.0
CP001363	1490378	1490378	1491871		+	ssaC	STM14_1689	outer membrane secretin precursor	859	48902	21	570	49069	20	0.9165529318590198	1.0
CP001363		1491852	1493063	1493063	+	ssaD	STM14_1690	virulence protein	374	21306	11	307	26444	13	0.15459984033027294	1.0
CP001363	1493071	1493071	1493313	1493331	+	ssaE	STM14_1691	secretion system effector	153	8748	23	108	9323	23	0.767842172353287	1.0
CP001363	1493347	1493410	1493517	1493576	+	STM14_1692	STM14_1692	hypothetical protein	92	5278	32	93	8039	45	0.03692217997902674	0.4127800885991766
CP001363	1493577	1493577	1493903	1493909	+	sseA	STM14_1693	secretion system chaperone protein	1777	101090	205	1312	112968	210	0.3534608478197214	1.0
CP001363	1493910	1493910	1494500		+	sseB	STM14_1694	translocation machinery component	2988	170027	191	2192	188780	194	0.23362642882988327	0.9911120531619223
CP001363		1494497	1494970	1494970	+	sscA	STM14_1695	secretion system chaparone	1501	85423	119	1109	95548	123	0.25465651393038796	1.0
CP001363	1494971	1494973	1496427	1496442	+	sseC	STM14_1696	translocation machinery component	2080	118336	53	1449	124738	52	0.8899351938998724	1.0
CP001363	1496443	1496443	1497030	1497032	+	sseD	STM14_1697	translocation machinery component	324	18479	20	204	17632	18	0.5113257090009738	1.0
CP001363	1497033	1497033	1497449	1497463	+	sseE	STM14_1698	secreted effector protein	643	36586	58	419	36138	52	0.6542156462957138	1.0
CP001363	1497501	1497501	1497935	1497950	+	sscB	STM14_1699	secretion system chaparone	700	39847	60	479	41266	57	0.9807674256586293	1.0
CP001363	1497951	1497951	1498733		+	sseF	STM14_1700	secreted effector protein	323	18386	15	167	14383	11	0.022836723082259102	1.0
CP001363		1498730	1499419		+	sseG	STM14_1701	secreted effector protein	204	11643	11	108	9360	8	0.13954661879889574	1.0
CP001363	1499513	1499513	1499728	1499728	+	ssaG	STM14_1702	type III secretion system apparatus protein	184	10510	32	101	8696	24	0.22565363830970056	0.977330980145792
CP001363	1499729	1499769	1499996	1499996	+	ssaH	STM14_1703	type III secretion system apparatus protein	740	42147	122	426	36718	98	0.12665604967367197	0.7413099591326713
CP001363	1500008	1500008	1500256		+	ssaI	STM14_1704	type III secretion system apparatus protein	696	39605	105	545	46976	115	0.21291086524257335	0.9507960619158676
CP001363		1500253	1501002	1501019	+	ssaJ	STM14_1705	needle complex inner membrane lipoprotein	1418	80681	71	956	82364	67	0.7251607292789859	1.0
CP001363	1501020	1501020	1501568		+	STM14_1706	STM14_1706	putative cytoplasmic protein	661	37646	45	455	39170	43	0.963269394183314	1.0
CP001363		1501565	1502239		+	ssaK	STM14_1707	type III secretion system apparatus protein	728	41458	40	477	41133	37	0.7342856647162687	1.0
CP001363	1501914			1501842	-	STnc1220	-	sRNA	0	0	0	0	0	0	1.0	1.0
CP001363		1502205	1503221	1503221	+	ssaL	STM14_1708	type III secretion system apparatus protein	1823	103760	67	1159	99777	59	0.5560278043372264	1.0
CP001363	1503222	1503279	1503647		+	ssaM	STM14_1709	type III secretion system apparatus protein	430	24508	44	261	22471	37	0.27572531552302315	1.0
CP001363		1503632	1505677		+	ssaV	STM14_1710	secretion system apparatus protein SsaV	696	39635	12	396	34097	10	0.09102110844459183	1.0
CP001363		1505667	1506968	1506968	+	ssaN	STM14_1711	type III secretion system ATPase	1322	75248	38	792	68252	32	0.47492960223606023	1.0
CP001363	1506969	1506971	1507348		+	ssaO	STM14_1712	type III secretion system apparatus protein	367	20904	36	240	20690	33	0.748073781675545	1.0
CP001363		1507329	1507703		+	ssaP	STM14_1713	type III secretion system apparatus protein	167	9509	16	118	10159	16	0.7322049721633733	1.0
CP001363		1507684	1508652	1508697	+	ssaQ	STM14_1714	type III secretion system protein	820	46696	31	418	36045	22	0.00900899331293856	0.18547740810123858
CP001363	1508720	1508720	1509367		+	ssaR	STM14_1715	type III secretion system protein	495	28180	28	288	24847	23	0.16131274653432512	0.827364586829999
CP001363		1509364	1509630		+	ssaS	STM14_1716	type III secretion system apparatus protein	84	4807	11	48	4135	9	0.4533729164215568	1.0
CP001363		1509631	1510410		+	ssaT	STM14_1717	type III secretion system apparatus protein	83	4774	4	58	4994	3	0.9151148467712051	1.0
CP001363		1510407	1511465		+	ssaU	STM14_1718	secretion system apparatus protein SsaU	181	10336	6	67	5767	3	4.30071e+11	1.0
CP001363	1511466	1511477	1511602	1511613	+	STM14_1719	STM14_1719	hypothetical protein	80	4561	24	64	5573	27	0.40804091405259413	1.0
CP001363	1511686			1511610	-	valW	STM14_1720	tRNA	80	4562	39	38	3284	26	0.14245158037871408	0.7857682929003219
CP001363	1511786			1511710	-	valV	STM14_1721	tRNA	15	859	7	14	1209	9	0.08829315242760583	1.0
CP001363	1513311	1513311	1511938	1511929	-	ydhE	STM14_1722	multidrug efflux protein	984	56032	27	600	51685	22	0.41360296424166304	1.0
CP001363	1513487	1513528	1514169	1514352	+	ribE	STM14_1723	riboflavin synthase subunit alpha	1136	64627	66	875	75363	71	0.11047212800482101	0.7030583075575083
CP001363	1515468	1515359	1514211	1514140	-	cfa	STM14_1724	cyclopropane fatty acyl phospholipid synthase	6608	375959	217	3503	301562	160	1.51721e+11	0.017458132613726186
CP001363	1515569			1515480	-	STnc730	-	sRNA	37	2119	15	17	1533	10	0.3146668185403671	1.0
CP001363	1516854	1516854	1515649	1515570	-	ydhC	STM14_1725	inner membrane transport protein YdhC	686	39062	21	456	39323	19	0.8121521216376273	1.0
CP001363		1516967	1517899		+	ydhB	STM14_1726	putative DNA-binding transcriptional regulator	248	14131	10	210	18107	11	0.06658749646883916	1.0
CP001363		1518921	1517896	1517896	-	purR	STM14_1727	DNA-binding transcriptional repressor PurR	945	53764	34	612	52730	31	0.8474841619996271	1.0
CP001363	1517994			1517900	-	STnc4220	-	sRNA	97	5548	38	49	4300	27	0.20370406090030033	0.9283379922712829
CP001363	1519171	1519171	1519452	1519490	+	STM14_1728	STM14_1728	hypothetical protein	2206	125518	295	1476	127122	275	0.5155933166827444	1.0
CP001363	1519970	1519970	1519389	1519194	-	sodB	STM14_1729	superoxide dismutase	32617	1855537	2116	31912	2747198	2881	0.3642665595770741	1.0
CP001363	1520951	1520951	1520097	1520097	-	ydhO	STM14_1730	putative cell wall-associated hydrolase	1644	93555	72	887	76406	54	0.08289329584229933	0.6194035545039502
CP001363	1521253	1521253	1521600	1521663	+	ydhD	STM14_1731	hypothetical protein	4468	254220	485	3217	276962	485	0.3408200293869032	1.0
CP001363	1522418	1522325	1521678	1521630	-	rnt	STM14_1732	ribonuclease T	1165	66278	67	757	65171	61	0.9991737970289555	1.0
CP001363	1522833	1522833	1522426	1522419	-	gloA	STM14_1733	glyoxalase I	3093	175971	286	1976	170149	254	0.4442444087244673	1.0
CP001363	1523999	1523999	1522902	1522843	-	nemA	STM14_1734	N-ethylmaleimide reductase	3199	182000	110	2060	177345	98	0.5832694902725283	1.0
CP001363	1524657	1524657	1524058	1524058	-	ydhM	STM14_1735	putative transcriptional repressor	513	29186	32	275	23726	24	0.043600465222904256	0.45166040765533827
CP001363	1524760	1524760	1524999		+	ydhL	STM14_1736	putative oxidoreductase	80	4597	12	43	3702	9	0.31408526448998675	1.0
CP001363	1525050	1525050	1525946	1525984	+	ydhF	STM14_1737	putative aldo/keto reductase	2262	128685	95	1295	111516	75	0.022330096812187998	0.3101284467003877
CP001363	1525996	1526026	1526547	1526719	+	sodC_2	STM14_1738	superoxide dismutase	2101	119538	152	1298	111803	130	0.17082188508426396	0.8526174161202293
CP001363		1528562	1526523		-	STM14_1739	STM14_1739	putative inner membrane protein	254	14452	4	147	12672	3	0.24291851725160019	1.0
CP001363		1529458	1528562		-	ydhJ	STM14_1740	putative multidrug resistance efflux pump	271	15419	11	189	16329	11	0.8724638738244218	1.0
CP001363	1529661	1529661	1529425		-	ydhI	STM14_1741	putative inner membrane protein	93	5323	14	42	3689	9	0.08305524229799614	1.0
CP001363	1529775	1529862	1530296	1530521	+	slyA	STM14_1742	transcriptional regulator SlyA	5482	311903	476	3681	316903	444	0.7337731976136413	1.0
CP001363	1530824	1530811	1530344	1530154	-	slyB	STM14_1743	putative outer membrane lipoprotein	2815	160145	227	3384	291379	380	10.896	21236.4
CP001363	1531083	1531083	1532204	1532228	+	anmK	STM14_1744	anhydro-N-acetylmuramic acid kinase	1028	58515	34	826	71176	38	0.03764994861968139	0.4169303969304491
CP001363	1532229	1532292	1532621	1532633	+	mliC	STM14_1745	lysozyme inhibitor	624	35533	71	340	29287	54	0.044089274616401566	0.4546560646950616
CP001363	1532644	1532680	1533336	1533365	+	pdxH	STM14_1746	pyridoxamine 5'-phosphate oxidase	2014	114613	115	1175	101224	94	0.08058948191889552	0.6084105836534109
CP001363	1533377	1533463	1534737	1534737	+	tyrS	STM14_1747	tyrosyl-tRNA synthetase	8279	470994	245	5366	462000	221	0.1702071050513127	0.852055602084782
CP001363	1534739	1534797	1535657	1535681	+	pdxY	STM14_1748	pyridoxamine kinase	2151	122406	94	1247	107402	76	0.042582901572014394	0.4454064856736461
CP001363	1536321	1536321	1535716	1535328	-	gst	STM14_1749	glutathionine S-transferase	13653	776729	850	9934	855234	861	0.5894199746940652	1.0
CP001363	1536248			1536587	+	-	predicted RNA	antisense: gst tppB	4635	263715	514	2699	232354	417	0.07511236500959018	0.5894579347171576
CP001363	1537931	1537931	1536426	1536401	-	tppB	STM14_1750	putative tripeptide transporter permease	5476	311565	137	3472	298951	121	0.2841247806266791	1.0
CP001363	1536701			1536735	+	-	predicted RNA	antisense: tppB	335	19067	361	218	18814	328	0.7147149335958901	1.0
CP001363		1538110	1538277		+	STM14_1751	STM14_1751	hypothetical protein	11	646	2	3	325	1	0.230000437024477	1.0
CP001363		1539168	1538533	1538533	-	nth	STM14_1752	endonuclease III	696	39639	41	416	35823	34	0.21952980006600095	0.9680171500647871
CP001363	1539860	1539860	1539168		-	ydgQ	STM14_1753	SoxR-reducing system protein RsxE	656	37373	35	417	35974	31	0.4999544233017516	1.0
CP001363	1540486	1540483	1539863	1539861	-	ydgP	STM14_1754	electron transport complex protein RnfG	652	37106	39	375	32303	31	0.11349653886219693	0.7060746346544078
CP001363		1541545	1540487		-	rnfD	STM14_1755	electron transport complex protein RnfD	392	22323	13	204	17573	10	0.024450619818283618	1.0
CP001363		1543753	1541546		-	STM14_1756	STM14_1756	electron transport complex protein RnfC	1264	71923	21	837	72076	19	0.847870877545776	1.0
CP001363		1544324	1543746		-	ydgM	STM14_1757	electron transport complex protein RnfB	180	10243	11	126	10884	11	0.7279132740442738	1.0
CP001363	1544905	1544905	1544324		-	STM14_1758	STM14_1758	Na(+)-translocating NADH-quinone reductase subunit E	475	27033	30	235	20311	21	0.006998701523866495	0.15709289338204524
CP001363	1545510	1545422	1544982	1544973	-	ydgK	STM14_1759	putative inner membrane protein	1175	66862	100	684	58897	81	0.2527999371305529	1.0
CP001363	1545741	1545741	1545511	1545511	-	ydgT	STM14_1760	oriC-binding nucleoid-associated protein	347	19759	56	193	16629	43	0.10498901172170416	0.6881959097946236
CP001363		1546185	1546024		-	STM14_1761	STM14_1761	hypothetical protein	37	2121	8	18	1633	6	0.4237674381704504	1.0
CP001363	1546357	1546357	1547397	1547400	+	ydgJ	STM14_1762	putative oxidoreductase	3295	187460	119	2029	174675	102	0.24243184259506495	1.0
CP001363	1548473	1548473	1547472	1547450	-	add	STM14_1763	adenosine deaminase	1195	67983	45	899	77405	47	0.17480450263484465	0.8599056586119379
CP001363		1548438	1548683		+	STM14_1764	STM14_1764	hypothetical protein	8	503	1	9	792	1	0.06117500313712157	1.0
CP001363	1548522			1548636	+	STnc3500	SLncRNA0204B	sRNA	4	282	1	6	583	3	0.016461548872689677	1.0
CP001363	1549171	1549171	1549052	1549008	-	STM14_1767	STM14_1767	hypothetical protein	152	8688	48	99	8579	43	0.8669824535347395	1.0
CP001363	1550685	1550685	1549177	1549172	-	ydgA	STM14_1768	putative periplasmic protein	2793	158894	69	2036	175322	70	0.3460086382070651	1.0
CP001363	1551963	1551963	1550788	1550741	-	manA	STM14_1769	mannose-6-phosphate isomerase	1826	103920	58	1268	109171	56	0.8223410002560229	1.0
CP001363	1552163	1552163	1553809		+	fumA	STM14_1770	fumarase A	27595	1569876	632	19240	1656281	613	0.018187698163610468	0.27180945077000773
CP001363		1553745	1553906	1553906	+	STM14_1771	STM14_1771	fumarase A	1406	80036	328	1048	90241	340	0.21237209797539305	0.9507960619158676
CP001363	1553907			1553921	+	-	predicted RNA	-	129	7368	326	99	8552	348	0.4830534362076726	1.0
CP001363	1553924	1553977	1555380	1555674	+	fumC	STM14_1772	fumarate hydratase	13203	751127	355	9170	789469	343	0.1434334157347834	0.7882097573320287
CP001363	1556306	1556306	1555377		-	tus	STM14_1773	DNA replication terminus site-binding protein	339	19315	13	210	18089	11	0.44113428234021546	1.0
CP001363		1557683	1556382		-	rstB	STM14_1774	sensor protein RstB	212	12097	6	138	11937	5	0.8779924375206702	1.0
CP001363		1559500	1557794		-	STM14_1775	STM14_1775	putative periplasmic protein	112	6416	2	86	7429	2	0.5372934148737091	1.0
CP001363		1559690	1559385		-	STM14_1776	STM14_1776	outer membrane protein	15	858	1	8	762	1	0.8131317678146688	1.0
CP001363	1559720			1559606	-	STnc3510	-	sRNA	33	1930	11	15	1303	6	0.26701929160271665	1.0
CP001363	1560786	1560786	1559653		-	ompN	STM14_1777	outer membrane protein N precursor	408	23239	13	251	21632	11	0.34996821644216347	1.0
CP001363	1561997	1561997	1561266	1561222	-	rstA	STM14_1779	DNA-binding transcriptional regulator RstA	2794	158967	144	1427	122887	102	9.4844e+10	0.013204849048746636
CP001363		1562124	1562459		+	ydgC	STM14_1780	putative inner membrane protein	47	2710	5	18	1597	2	0.05059933536224872	1.0
CP001363		1563903	1562521		-	ydgI	STM14_1781	putative amino acid transporter	315	17930	8	164	14129	6	0.02634076678755967	1.0
CP001363		1564016	1563882		-	STM14_1782	STM14_1782	putative amino acid permease	16	918	4	9	852	3	0.7066856733654446	1.0
CP001363		1564087	1563914		-	STM14_1783	STM14_1783	hypothetical protein	77	4401	16	30	2617	9	0.023608644046367654	1.0
CP001363		1564099	1564224		+	STM14_1784	STM14_1784	hypothetical protein	17	1008	5	6	585	2	0.27606593215716774	1.0
CP001363	1565146	1565146	1564202	1564134	-	ydgH	STM14_1785	putative periplasmic protein	5474	311443	218	3239	278837	180	0.057577382512251335	0.5171351083704049
CP001363		1565234	1565359		+	STM14_1786	STM14_1786	hypothetical protein	0	40	0	0	0	0	1.0	1.0
CP001363	1565618	1565673	1567202	1567203	+	pntA	STM14_1787	NAD(P) transhydrogenase subunit alpha	20504	1166459	506	14865	1279717	510	0.5076951163624301	1.0
CP001363	1567206	1567213	1568601	1568711	+	pntB	STM14_1788	pyridine nucleotide transhydrogenase	9164	521325	249	7434	640031	281	0.8247965494333822	1.0
CP001363	1569810	1569810	1568776	1568746	-	tqsA	STM14_1789	putative transport protein	540	30737	19	295	25424	14	0.06002896212056715	1.0
CP001363	1569946	1569946	1570116	1570139	+	STM14_1790	STM14_1790	hypothetical protein	220	12564	48	103	8883	31	0.017943979476179747	0.27180945077000773
CP001363	1570166	1570228	1570590		+	ydgF	STM14_1791	multidrug efflux system protein MdtJ	1049	59717	109	574	49492	83	0.05080354381768375	0.49534471119763
CP001363		1570577	1570906	1570956	+	ydgE	STM14_1792	multidrug efflux system protein MdtI	814	46320	93	529	45607	84	0.7312539483058632	1.0
CP001363		1571767	1570946	1570940	-	STM14_1793	STM14_1793	putative protease	1377	78347	63	877	75567	56	0.8769526555071041	1.0
CP001363		1572027	1571734		-	STM14_1794	STM14_1794	hypothetical protein	22	1293	2	13	1177	2	0.8200885223323939	1.0
CP001363	1572284	1572284	1572036	1572028	-	STM14_1795	STM14_1795	acid shock protein precursor	342	19463	51	223	19227	47	0.7351983340010352	1.0
CP001363	1572411			1572671	+	STnc3480	-	sRNA	32	1862	4	10	942	2	0.05103131509188809	1.0
CP001363		1572653	1572462		-	STM14_1796	STM14_1796	hypothetical protein	55	3154	10	30	2625	8	0.4629545021578174	1.0
CP001363	1573932	1573932	1572679	1572679	-	ynfM	STM14_1797	putative transport protein	1185	67455	35	649	55871	27	0.06936575820895814	0.5664547321896345
CP001363	1574052	1574052	1574951		+	ynfL	STM14_1798	putative transcriptional regulator	282	16047	11	182	15735	10	0.6305001134823901	1.0
CP001363	1575079	1575079	1576299	1576299	+	mlc	STM14_1799	pts operon transcriptional repressor	2158	122782	66	1529	131698	65	0.9821940976096666	1.0
CP001363	1576399	1576425	1577120	1577386	+	bioD_2	STM14_1800	putative dithiobiotin synthetase	7870	447745	427	5505	473948	415	0.8732850900424908	1.0
CP001363		1578329	1577076		-	STM14_1801	STM14_1801	putative voltage-gated ClC-type chloride channel ClcB	118	6723	3	64	5529	2	0.2680378434663676	1.0
CP001363		1579649	1578501	1578501	-	STM14_1802	STM14_1802	proline/glycine betaine transport system	684	38928	22	552	47569	25	0.1295579771439164	0.7478040398425263
CP001363		1580296	1579649		-	STM14_1803	STM14_1803	putative ABC transporter permease component	110	6297	6	104	8980	8	0.06449573386062506	1.0
CP001363	1581208	1581208	1580306	1580306	-	STM14_1804	STM14_1804	putative ABC transporter periplasmic component	153	8754	6	234	20148	13	236679	1.0
CP001363		1581947	1581237		-	STM14_1805	STM14_1805	putative transport system permease component	71	4051	3	100	8655	7	5.16034e+11	1.0
CP001363	1582883	1582866	1582252	1582207	-	ynfI	STM14_1806	twin-argninine leader-binding protein DmsD	2140	121761	131	1225	105521	104	0.033655581917309704	0.39404198553240644
CP001363	1583766	1583766	1582909	1582896	-	STM14_1807	STM14_1807	putative dimethylsulfoxide reductase	1022	58188	45	674	58090	41	0.9322397513048176	1.0
CP001363	1584385	1584385	1583768	1583767	-	STM14_1808	STM14_1808	putative dimethyl sulphoxide reductase	2138	121667	130	1521	130940	129	0.9462655948523153	1.0
CP001363		1586831	1584396	1584386	-	STM14_1809	STM14_1809	putative dimethyl sulphoxide reductase	1670	95050	25	1233	106178	26	0.279857108080038	1.0
CP001363		1587033	1586812		-	STM14_1810	STM14_1810	putative dimethyl sulphoxide reductase subunit A	283	16132	48	202	17405	47	0.7811624853456636	1.0
CP001363	1589371	1589371	1586930		-	STM14_1811	STM14_1811	putative dimethyl sulphoxide reductase chain A1	3925	223317	60	2690	231608	57	0.758670679521557	1.0
CP001363	1589833	1589833	1589525	1589516	-	ynfD	STM14_1812	putative outer membrane protein	1118	63619	136	682	58772	116	0.49198907958258215	1.0
CP001363	1589937	1589937	1590647	1590653	+	ynfC	STM14_1813	hypothetical protein	406	23135	21	346	29831	25	0.11905336623367055	0.721982945473957
CP001363	1591250	1591248	1590688	1590428	-	speG	STM14_1814	spermidine N1-acetyltransferase	5480	311775	368	3397	292499	318	0.17966612957318553	0.8667556597478678
CP001363	1591625	1591625	1591284	1591252	-	ynfB	STM14_1815	hypothetical protein	4978	283236	549	3439	296098	528	0.824606547442574	1.0
CP001363		1591757	1591641		-	STM14_1816	STM14_1816	hypothetical protein	0	35	0	0	20	0	0.36257077665403686	1.0
CP001363		1591778	1592104	1592104	+	ynfA	STM14_1817	hypothetical protein	113	6464	13	63	5490	10	0.35022512092881347	1.0
CP001363		1592226	1593440		+	rspA	STM14_1818	putative dehydratase	184	10480	5	115	9902	4	0.6889881944982235	1.0
CP001363		1593451	1594470		+	rspB	STM14_1819	putative dehydrogenase	153	8721	5	123	10667	6	0.2527353192831897	1.0
CP001363		1595845	1596036		+	STM14_1821	STM14_1821	putative membrane transport protein	22	1304	4	13	1123	3	0.9555982329739161	1.0
CP001363	1596047	1596047	1597513	1597570	+	ydfI	STM14_1822	putative mannitol dehydrogenase	550	31308	14	396	34174	14	0.7466198924430675	1.0
[truncated: 3,848 more rows]
