# Supplementary material for: Subversion of a family of antimicrobial proteins by Salmonella enterica
Source: Front Cell Infect Microbiol. 2024 Mar 5;14:1375887. doi: 10.3389/fcimb.2024.1375887 (PMC10948614; doi:10.3389/fcimb.2024.1375887)
Supplement: Supplementary Table 2 — Oligonucleotides used in this study. [file Table_2.xlsx]

## Sheet: Oligonucleotides
Oligonucleotide	Sequence 5’ to 3’
Cloning primers	restriction sites underlined
Pro-Lrp-EcoRI-for	GTCGAATTCCCGTCGTGGTAGTCAG
Lrp-XbaI-rev	GTCTCTAGATTTCCCGCCCGATG
Pro-FimA-EcoRI-for	GACGAATTCATCGCACCTGCTGCGCAATC
Pro-FimA-SmaI-rev	TATCCCGGGCAGACTCGCAATAGTAGAGG
FimA-XbaI-rev	GGGTCTAGATTATTCGTATTTCATGATAAAGG
BPI-KpnI-for	CTGATGGTACCCGTCGCCATAGGCACCGCC
BPI-XhoI-rev	CATTTCTCGAGAACGTCTGCACCGAACAGC
SPLUNC1-KpnI-for	GTGGGGTACCGGCCCACAGCACAGCACAG
SPLUNC1-XhoI-rev	GATGCCTCGAGTTTGATGACAAACTGTAG
LPLUNC1-EcoRI-for	GCTCGGTACCATGCAAGATAAGTCTGGCAG
LPLUNC1-XhoI-rev	GGGTTCTCGAGGGAGGCTGGAGTGAGCTTG
LBP-BglII-for	GGGAGATCTGGTGTCAACCCCGGTGTGGTGGCCAGGATC
LBP-NotI-rev	AAGCGGCCGCTCGACTCTCATATACTGGACATTGGC
Procryptdin-KpnI-for	CAGGTGGTACCTGATCCTATCCAAAACACAG
Procryptdin-EcoRV-rev	GATGGATATCGACAGCAGAGCGTGTATATTAAATG
Deletion primers	Ends homologous to template plasmids italic
CpxR-Del-for	CGCCTGATGACGTAATTTCTGCCTCGGAGGTACGTAAACAGTGTAGGCTGGAGCTGCTTC
CpxA-Del-rev	GGCGAGATAAAAAATCGGCCTGCATTCGCAGGCCGATGGTCATATGAATATCCTCCTTAG
CsgD-Del-for	TATTTTATGGGGGCAGCTGTCAGATGTGCGATTAAAAAAAGTGTAGGCTGGAGCTGCTTC
CsgD-Del-rev	CAGGTCAGATAGCGTTTCATGGCCTTACCGCCTGAGATTACATATGAATATCCTCCTTAG
FimA-Del-for	AATTCAAGGGAAATCCATGAAACATAAATTAATGACCTCTGTGTAGGCTGGAGCTGCTTC
FimA-Del-rev	CCTTCCCTGGCGTTCCCTGACGGGATTATTCGTATTTCATCATATGAATATCCTCCTTAG
Lrp-Del-for	TCAGGCAGGAGTAGGGAAGGAATACAGAGAGACAATAATAGTGTAGGCTGGAGCTGCTTC
Lrp-Del-rev	TGTAATCAAACTACAGCGATTTTGCACCTGTTCCGTGTTACATATGAATATCCTCCTTAG
PmrA-Del-for	AAGATACTGATTGTTGAAGACGACACGCTATTATTACAGGGTGTAGGCTGGAGCTGCTTC
PmrB-Del-rev	CGACGTATTAAACGCCTGTTATGCCTTTTTCAACAGCACCCATATGAATATCCTCCTTAG
ProV-scarless-for	TCCCATGCCTTTATTTCAAGCAATAGGGAGTCAAATCGCGAGGGTTTTCCCAGTCACGAC
ProVWX-cleandel-for	CGGCTCAGGTTCATCTTATGTG
ProVWX-cleandel-rev	AAACTGCTGCTGGTGGGCGTTGATCCAGCCGTCTACGTGGCGCGATTTGACTCCCTATTG
ProX-scarless-rev	AAACTGCTGCTGGTGGGCGTTGATCCAGCCGTCTACGTGGTGCTTCCGGCTCGTATGTTG
RcsD-Del-for	CCTTCACCTTCAGCGTTGCTTTTACAGGTCGTAAACATAAgtgtaggctggagctgcttc
RcsD-Del-rev	CTACAGCAAGCTTTTGACGTAGGCGTCAATGTCGCTGATACATATGAATATCCTCCTTAG
